# Supplementary material for: Structural obstruction to full DNA replication in terminally differentiated skeletal muscle cells
Source: EMBO Rep. 2025 Aug 26;26(19):4633–55. doi: 10.1038/s44319-025-00554-x (PMC12508123; doi:10.1038/s44319-025-00554-x)
Supplement: Supplementary file 2 — Dataset EV1 [file 44319_2025_554_MOESM2_ESM.xlsx]

## Sheet: Dataset EV1
Dataset EV1: Nuclear proteins quantified and normalized to the sum of core histone intensities
Protein group	Protein names	Genes	Protein description	TD_1_Ctrl	TD_1_NaCl	TD_2_Ctrl	TD_2_NaCl	TD_3_Ctrl	TD_3_NaCl	TD_4_Ctrl	TD_4_NaCl
Q6ZPJ3	UBE2O_MOUSE	Ube2o	(E3-independent) E2 ubiquitin-conjugating enzyme UBE2O	N.A.	N.A.	123637	N.A.	249320	447456	N.A.	N.A.
O08810	U5S1_MOUSE	Eftud2	116 kDa U5 small nuclear ribonucleoprotein component	2.4178e+07	7.33111e+06	1.07384e+07	7.01038e+06	5551080	6.41651e+06	8.3916e+06	5.81274e+06
P62259	1433E_MOUSE	Ywhae	14-3-3 protein epsilon	2.51931e+07	1.38715e+07	2.82671e+07	2.40574e+07	23932100	6.29497e+07	1.1954e+07	8.60823e+06
P63101	1433Z_MOUSE	Ywhaz	14-3-3 protein zeta/delta	1.06114e+07	5.98815e+06	1.33407e+07	1.20055e+07	9227990	2.55124e+07	4.81016e+06	3.53905e+06
Q9D1E8	PLCE_MOUSE	Agpat5	1-acyl-sn-glycerol-3-phosphate acyltransferase epsilon	3.27388e+06	2.61557e+06	2.14458e+06	2.09223e+06	1166020	2.4113e+06	1.56493e+06	1.32164e+06
Q9D517	PLCC_MOUSE	Agpat3	1-acyl-sn-glycerol-3-phosphate acyltransferase gamma	1.73362e+07	1.54686e+07	7.26775e+06	8.61516e+06	3378620	5.10922e+06	4.80168e+06	5.89116e+06
P62334	PRS10_MOUSE	Psmc6	26S protease regulatory subunit 10B	1.48342e+07	2.20208e+06	3.60235e+06	2.16587e+06	2814240	4.69002e+06	1.73454e+06	928121
P62192	PRS4_MOUSE	Psmc1	26S protease regulatory subunit 4	2.11288e+07	2.18664e+06	4.98272e+06	3.00463e+06	3544440	5.9556e+06	1.7504e+06	1.26873e+06
O88685	PRS6A_MOUSE	Psmc3	26S protease regulatory subunit 6A	3.69467e+07	3.43284e+06	6.59034e+06	3.56455e+06	4675770	7.39962e+06	2.25152e+06	1.35844e+06
P54775	PRS6B_MOUSE	Psmc4	26S protease regulatory subunit 6B	1.78478e+07	3.27641e+06	4.84969e+06	3.11791e+06	3906040	8.3839e+06	1.61482e+06	1.31883e+06
P62196	PRS8_MOUSE	Psmc5	26S protease regulatory subunit 8	1.41347e+07	1.52992e+06	2.8851e+06	1.75596e+06	2231120	3.51919e+06	1.25577e+06	849146
Q3TXS7	PSMD1_MOUSE	Psmd1	26S proteasome non-ATPase regulatory subunit 1	1.28941e+07	1.19075e+06	2.29599e+06	1.10784e+06	1569770	2.58754e+06	735660	411001
Q9Z2X2	PSD10_MOUSE	Psmd10	26S proteasome non-ATPase regulatory subunit 10	835565	N.A.	149552	167914	155207	1.21142e+06	N.A.	41841.4
Q9WVJ2	PSD13_MOUSE	Psmd13	26S proteasome non-ATPase regulatory subunit 13	1.53065e+07	1.87224e+06	3.87582e+06	2.40667e+06	2823340	4.58446e+06	1.43624e+06	1.16632e+06
O35593	PSDE_MOUSE	Psmd14	26S proteasome non-ATPase regulatory subunit 14	2.32552e+07	2.53722e+06	4.52109e+06	2.41164e+06	2997010	3.54425e+06	1.24253e+06	1.07151e+06
Q8VDM4	PSMD2_MOUSE	Psmd2	26S proteasome non-ATPase regulatory subunit 2	1.23081e+07	1.37816e+06	2.39332e+06	1.43518e+06	2008800	2.7837e+06	978853	573184
Q9CX56	PSMD8_MOUSE	Psmd8	26S proteasome non-ATPase regulatory subunit 8	6.01928e+06	566215	1.18037e+06	639730	884232	998220	386913	221828
Q60597;Q60597-2;Q60597-3;Q60597-4	ODO1_MOUSE	Ogdh	2-oxoglutarate dehydrogenase, mitochondrial	1.5046e+07	6.93465e+06	6.63367e+06	4.39236e+06	3650030	5.15145e+06	4.45897e+06	1.99739e+06
Q9CY73;Q9CY73-2	RM44_MOUSE	Mrpl44	39S ribosomal protein L44, mitochondrial	572822	N.A.	N.A.	N.A.	72922.5	57651.4	144340	92510.1
Q9Z2A0	PDPK1_MOUSE	Pdpk1	3-phosphoinositide-dependent protein kinase 1	458718	N.A.	179361	297550	75958.4	343741	N.A.	114556
P63325	RS10_MOUSE	Rps10	40S ribosomal protein S10	4.16487e+06	1.31837e+06	5.06404e+06	1.31757e+06	3689620	2.53564e+06	3.99914e+06	888293
P62281	RS11_MOUSE	Rps11	40S ribosomal protein S11	1.83334e+07	6.50799e+06	1.18512e+07	3.78504e+06	5434600	5.1309e+06	8.52615e+06	2.73563e+06
P63323	RS12_MOUSE	Rps12	40S ribosomal protein S12	9.9868e+06	4.49786e+06	4.11407e+06	2.90307e+06	2767700	3.5597e+06	6.00693e+06	2.81797e+06
P62301	RS13_MOUSE	Rps13	40S ribosomal protein S13	2.10656e+07	7.9663e+06	1.15832e+07	4.53909e+06	5604410	4.06553e+06	8.7341e+06	3.73e+06
P62264	RS14_MOUSE	Rps14	40S ribosomal protein S14	2.38781e+07	6.88724e+06	1.40767e+07	6.3099e+06	6196370	8.33075e+06	7.62372e+06	4.48142e+06
P14131	RS16_MOUSE	Rps16	40S ribosomal protein S16	1.42713e+07	6.22256e+06	1.02891e+07	5.34833e+06	5712930	6.52062e+06	6.57346e+06	3.98095e+06
P63276	RS17_MOUSE	Rps17	40S ribosomal protein S17	1.2175e+07	4.71828e+06	6.52874e+06	2.65492e+06	3279230	3.71594e+06	5.07005e+06	1.76729e+06
P62270	RS18_MOUSE	Rps18	40S ribosomal protein S18	1.14238e+07	4.79596e+06	1.02116e+07	6.53528e+06	6796070	8.16137e+06	6.38804e+06	3.56203e+06
Q9CZX8	RS19_MOUSE	Rps19	40S ribosomal protein S19	1.03117e+07	3.30579e+06	6.25765e+06	1.53312e+06	3856850	1.76941e+06	4.71137e+06	1.29402e+06
P25444	RS2_MOUSE	Rps2	40S ribosomal protein S2	1.11691e+07	4.82132e+06	9.8068e+06	4.27035e+06	5762050	5.8122e+06	6.59222e+06	3.4665e+06
P62267	RS23_MOUSE	Rps23	40S ribosomal protein S23	3.51485e+06	1.99598e+06	2.89641e+06	1.55631e+06	1687920	1.45045e+06	2.47123e+06	1.2767e+06
P62849;P62849-2;P62849-3	RS24_MOUSE	Rps24	40S ribosomal protein S24	1.23332e+07	4.90169e+06	7.56558e+06	3.49255e+06	4413710	5.30584e+06	5.90022e+06	2.42544e+06
P62852	RS25_MOUSE	Rps25	40S ribosomal protein S25	1.91654e+07	7.83636e+06	1.42102e+07	3.37294e+06	7346140	4.64316e+06	8.82103e+06	2.63791e+06
Q6ZWU9	RS27_MOUSE	Rps27	40S ribosomal protein S27	8.9418e+06	5.13191e+06	6.27472e+06	6.24436e+06	3036380	4.43085e+06	3.94189e+06	4.37681e+06
Q6ZWY3	RS27L_MOUSE	Rps27l	40S ribosomal protein S27-like	5.82599e+06	2.33047e+06	4.12689e+06	4.21072e+06	2259200	5.4105e+06	2.04275e+06	2.0011e+06
P62858	RS28_MOUSE	Rps28	40S ribosomal protein S28	4.70345e+06	1.40864e+06	1.30713e+06	998900	N.A.	375610	N.A.	620752
P62908	RS3_MOUSE	Rps3	40S ribosomal protein S3	2.28389e+07	7.01687e+06	1.82067e+07	6.33289e+06	11759200	1.33315e+07	1.23231e+07	3.78203e+06
P62862	RS30_MOUSE	Fau	40S ribosomal protein S30	2.44619e+07	7.74788e+06	1.40139e+07	2.56871e+06	8690080	4.24162e+06	1.22993e+07	4.84937e+06
P97351	RS3A_MOUSE	Rps3a	40S ribosomal protein S3a	7.75518e+06	2.61308e+06	4.00547e+06	1.31153e+06	2267500	1.96294e+06	2.97995e+06	1.03289e+06
P62702	RS4X_MOUSE	Rps4x	40S ribosomal protein S4, X isoform	3.17737e+07	9.8812e+06	2.08089e+07	6.00422e+06	12491300	1.3085e+07	1.59545e+07	6.01879e+06
P97461	RS5_MOUSE	Rps5	40S ribosomal protein S5	5.93333e+06	1.98049e+06	3.26357e+06	1.30686e+06	1571680	1.68564e+06	2.26924e+06	923469
P62754	RS6_MOUSE	Rps6	40S ribosomal protein S6	5.62947e+07	1.96061e+07	3.71931e+07	1.4968e+07	20947700	2.15692e+07	3.1013e+07	9.61699e+06
P62082	RS7_MOUSE	Rps7	40S ribosomal protein S7	3.40847e+07	6.37238e+06	2.40535e+07	6.3281e+06	13626800	1.03531e+07	1.91828e+07	4.72395e+06
P62242	RS8_MOUSE	Rps8	40S ribosomal protein S8	5.46647e+07	2.32698e+07	2.94188e+07	1.27032e+07	14513300	1.72215e+07	1.90921e+07	1.10932e+07
Q6ZWN5	RS9_MOUSE	Rps9	40S ribosomal protein S9	2.34135e+07	8.79951e+06	1.50251e+07	4.88627e+06	8034100	6.94393e+06	1.09385e+07	4.1877e+06
P14206	RSSA_MOUSE	Rpsa	40S ribosomal protein SA	1.08442e+07	5.06515e+06	2.50464e+06	1.78998e+06	1719970	3.4686e+06	2.56111e+06	1.40657e+06
Q9DBR1;Q9DBR1-2	XRN2_MOUSE	Xrn2	5'-3' exoribonuclease 2	3.1088e+06	779856	834340	456369	298394	432465	359426	N.A.
Q5EG47	AAPK1_MOUSE	Prkaa1	5'-AMP-activated protein kinase catalytic subunit alpha-1	807225	781867	1.57753e+06	982395	1183900	2.87446e+06	1.1916e+06	586094
Q9R078	AAKB1_MOUSE	Prkab1	5'-AMP-activated protein kinase subunit beta-1	N.A.	12057.1	46033.4	81974.9	N.A.	129457	N.A.	N.A.
O54950	AAKG1_MOUSE	Prkag1	5'-AMP-activated protein kinase subunit gamma-1	226161	159056	219302	232438	168394	387972	147083	164101
Q8BGM7;Q8BGM7-2	AAKG3_MOUSE	Prkag3	5'-AMP-activated protein kinase subunit gamma-3	540754	444540	484599	447051	500373	603979	488815	237576
P14869	RLA0_MOUSE	Rplp0	60S acidic ribosomal protein P0	5.0753e+07	1.73464e+07	2.73087e+07	1.64877e+07	14933700	1.5904e+07	2.30708e+07	1.21935e+07
Q99L48	NMD3_MOUSE	Nmd3	60S ribosomal export protein NMD3	N.A.	N.A.	N.A.	N.A.	N.A.	298175	N.A.	N.A.
Q6ZWV3	RL10_MOUSE	Rpl10	60S ribosomal protein L10	4.97383e+06	1.84872e+06	2.89198e+06	1.14492e+06	1573810	2.47104e+06	2.04726e+06	850374
Q9CXW4	RL11_MOUSE	Rpl11	60S ribosomal protein L11	2.66709e+07	1.30849e+07	1.34774e+07	1.03237e+07	6390850	9.65451e+06	1.01127e+07	6.61784e+06
P35979	RL12_MOUSE	Rpl12	60S ribosomal protein L12	3.77419e+07	1.56457e+07	1.88824e+07	1.23939e+07	9045910	1.23143e+07	1.44222e+07	9.56314e+06
Q9CZM2	RL15_MOUSE	Rpl15	60S ribosomal protein L15	2.56562e+07	1.2087e+07	1.4086e+07	1.00838e+07	8121990	9.16745e+06	1.18042e+07	6.44444e+06
P67984	RL22_MOUSE	Rpl22	60S ribosomal protein L22	2.68642e+07	4.45896e+06	1.26125e+07	1.54943e+06	7079940	2.00532e+06	1.10598e+07	1.6094e+06
P62751	RL23A_MOUSE	Rpl23a	60S ribosomal protein L23a	2.5667e+07	7.19975e+06	1.45582e+07	4.24063e+06	7703140	4.36714e+06	9.85018e+06	3.15735e+06
P27659	RL3_MOUSE	Rpl3	60S ribosomal protein L3	1.36735e+07	6.12845e+06	6.72527e+06	4.71347e+06	3610820	4.81215e+06	4.7953e+06	2.93289e+06
P62889	RL30_MOUSE	Rpl30	60S ribosomal protein L30	3.36694e+07	1.49216e+07	1.78491e+07	1.31345e+07	10050300	9.05766e+06	1.48814e+07	8.31647e+06
Q9D8E6	RL4_MOUSE	Rpl4	60S ribosomal protein L4	5.91356e+07	2.39063e+07	2.72655e+07	1.97588e+07	13847900	1.46464e+07	2.23188e+07	1.2052e+07
P47962	RL5_MOUSE	Rpl5	60S ribosomal protein L5	2.92054e+07	1.50379e+07	1.106e+07	9.56438e+06	5314370	8.95361e+06	9.33855e+06	6.36255e+06
P47911	RL6_MOUSE	Rpl6	60S ribosomal protein L6	5.34877e+07	2.52046e+07	2.91545e+07	1.93038e+07	16679000	1.88762e+07	2.17766e+07	1.53604e+07
Q9CXK8	NIP7_MOUSE	Nip7	60S ribosome subunit biogenesis protein NIP7 homolog	8.56862e+06	4.32827e+06	3.39901e+06	2.47971e+06	2206710	2.51965e+06	2.01641e+06	1.46013e+06
P20029	GRP78_MOUSE	Hspa5	78 kDa glucose-regulated protein	8.32113e+06	6.6574e+06	4.35794e+06	4.44531e+06	3025960	5.82114e+06	3.03302e+06	2.90401e+06
P97822;P97822-2	AN32E_MOUSE	Anp32e	Acidic leucine-rich nuclear phosphoprotein 32 family member E	N.A.	N.A.	N.A.	N.A.	955631	2.09623e+06	N.A.	N.A.
P62737	ACTA_MOUSE	Acta2	Actin, aortic smooth muscle	4.95529e+09	3.14632e+09	2.92097e+09	2.39857e+09	1248500000	9.33918e+08	2.27402e+09	1.09652e+09
P60710;P63260	ACTB_MOUSE;ACTG_MOUSE	Actb;Actg1	Actin, cytoplasmic 1	1.63469e+09	1.1163e+09	1.07962e+09	9.10093e+08	365445000	3.16567e+08	8.62461e+08	4.09572e+08
Q9Z2N8	ACL6A_MOUSE	Actl6a	Actin-like protein 6A	4.86762e+06	2.12685e+06	2.02814e+06	1.29528e+06	895423	1.36191e+06	1.46326e+06	713008
P61161	ARP2_MOUSE	Actr2	Actin-related protein 2	2.73079e+06	1.92381e+06	2.0761e+06	1.98032e+06	1044130	1.35726e+06	1.76168e+06	742914
Q9R0Q6	ARC1A_MOUSE	Arpc1a	Actin-related protein 2/3 complex subunit 1A	153689	39565.3	108247	71622.5	45393.9	39600.7	N.A.	N.A.
Q9WV32	ARC1B_MOUSE	Arpc1b	Actin-related protein 2/3 complex subunit 1B	2.84526e+06	1.95715e+06	2.37794e+06	2.39632e+06	1002650	1.68228e+06	1.62787e+06	952217
Q9CVB6	ARPC2_MOUSE	Arpc2	Actin-related protein 2/3 complex subunit 2	3.21173e+06	1.96653e+06	2.20965e+06	2.04888e+06	729301	1.56936e+06	1.33523e+06	748672
Q9JM76	ARPC3_MOUSE	Arpc3	Actin-related protein 2/3 complex subunit 3	1.93363e+06	1.23882e+06	1.6023e+06	1.26014e+06	656301	572415	1.25092e+06	492101
P59999	ARPC4_MOUSE	Arpc4	Actin-related protein 2/3 complex subunit 4	5.30055e+06	2.95341e+06	3.94373e+06	3.73493e+06	1887150	2.74821e+06	2.81588e+06	1.46719e+06
Q9CPW4	ARPC5_MOUSE	Arpc5	Actin-related protein 2/3 complex subunit 5	1.75156e+06	899093	1.26761e+06	1.25893e+06	396166	N.A.	870200	526216
Q99JY9	ARP3_MOUSE	Actr3	Actin-related protein 3	1.51707e+07	8.78131e+06	1.03202e+07	1.04275e+07	4757150	6.39339e+06	9.2292e+06	4.10895e+06
Q91WR3;Q91WR3-2;Q91WR3-3	ASCC2_MOUSE	Ascc2	Activating signal cointegrator 1 complex subunit 2	369587	1.34167e+06	648914	424055	421831	357555	406819	317201
E9PZJ8;E9PZJ8-2	ASCC3_MOUSE	Ascc3	Activating signal cointegrator 1 complex subunit 3	N.A.	N.A.	408745	N.A.	242160	348388	466851	298320
Q8C6B9	AROS_MOUSE	Rps19bp1	Active regulator of SIRT1	703872	274322	253760	108485	183827	156634	175819	90707.1
Q9Z103	ADNP_MOUSE	Adnp	Activity-dependent neuroprotector homeobox protein	1.60881e+06	1.301e+06	772203	935356	319318	638996	273996	433944
Q80XL6	ACD11_MOUSE	Acad11	Acyl-CoA dehydrogenase family member 11	264756	N.A.	225354	N.A.	80409.4	N.A.	157936	N.A.
Q8JZN5	ACAD9_MOUSE	Acad9	Acyl-CoA dehydrogenase family member 9, mitochondrial	4.35128e+06	4.66173e+06	3.62834e+06	4.9775e+06	1852690	3.42241e+06	2.57689e+06	3.67527e+06
Q8CHC8	ADNP2_MOUSE	Adnp2	ADNP homeobox protein 2	358424	226410	N.A.	184866	N.A.	N.A.	166222	N.A.
Q9WUL7	ARL3_MOUSE	Arl3	ADP-ribosylation factor-like protein 3	N.A.	N.A.	385632	194455	210117	368016	229719	61454.6
E9Q394;E9Q394-2	AKP13_MOUSE	Akap13	A-kinase anchor protein 13	N.A.	N.A.	N.A.	N.A.	215912	283980	323818	224898
O54931;O54931-2;O54931-3;O54931-4;O54931-5	AKAP2_MOUSE	Akap2	A-kinase anchor protein 2	266118	92107.5	56266.5	N.A.	N.A.	N.A.	N.A.	12708.5
Q9DBR0	AKAP8_MOUSE	Akap8	A-kinase anchor protein 8	2.14071e+06	391923	482962	234028	176375	140447	291029	43786.1
Q9R0L7	AKP8L_MOUSE	Akap8l	A-kinase anchor protein 8-like	2.18498e+06	1.31374e+06	944278	951456	521264	995211	503594	464165
P58742	AAAS_MOUSE	Aaas	Aladin	1.20203e+06	1.04887e+06	649258	908942	445840	1.07004e+06	527621	603662
Q9DBE8	ALG2_MOUSE	Alg2	Alpha-1,3/1,6-mannosyltransferase ALG2	60597.1	33073.9	108222	108152	55527.7	94045.2	127255	118924
P57780	ACTN4_MOUSE	Actn4	Alpha-actinin-4	1.38366e+07	7.67889e+06	8.13788e+06	7.01791e+06	4279950	8.34103e+06	1.04533e+07	4.29837e+06
P23927	CRYAB_MOUSE	Cryab	Alpha-crystallin B chain	4.89039e+07	3.81576e+07	5.48873e+07	5.88228e+07	22363600	3.94964e+07	3.00765e+07	2.6272e+07
Q8BGW1;Q8BGW1-2	FTO_MOUSE	Fto	Alpha-ketoglutarate-dependent dioxygenase FTO	N.A.	N.A.	N.A.	106167	84409.7	183001	N.A.	30141.1
Q9EPC1	PARVA_MOUSE	Parva	Alpha-parvin	872341	638192	906637	732472	517632	1.18558e+06	794709	588954
P31230	AIMP1_MOUSE	Aimp1	Aminoacyl tRNA synthase complex-interacting multifunctional protein 1	1.9242e+06	671398	785841	534739	330917	513200	178955	340537
Q8R010	AIMP2_MOUSE	Aimp2	Aminoacyl tRNA synthase complex-interacting multifunctional protein 2	764757	229462	713974	390426	430166	793636	299015	186359
Q9QXJ1;Q9QXJ1-2	APBB1_MOUSE	Apbb1	Amyloid beta A4 precursor protein-binding family B member 1	N.A.	179745	N.A.	152917	204809	440985	N.A.	94440.1
Q9DBR4;Q9DBR4-2;Q9DBR4-3	APBB2_MOUSE	Apbb2	Amyloid beta A4 precursor protein-binding family B member 2	N.A.	N.A.	N.A.	N.A.	N.A.	308107	N.A.	N.A.
P53995	APC1_MOUSE	Anapc1	Anaphase-promoting complex subunit 1	677597	151448	221821	N.A.	174171	309332	N.A.	N.A.
Q91W96	APC4_MOUSE	Anapc4	Anaphase-promoting complex subunit 4	2.8719e+06	N.A.	1.59702e+06	449697	758450	529666	N.A.	N.A.
Q8BTZ4;Q8BTZ4-2	APC5_MOUSE	Anapc5	Anaphase-promoting complex subunit 5	854144	N.A.	N.A.	N.A.	226058	N.A.	N.A.	N.A.
Q9WVM3	APC7_MOUSE	Anapc7	Anaphase-promoting complex subunit 7	588463	204810	385186	233749	246930	269584	243112	170273
Q99JP4	CDC26_MOUSE	Cdc26	Anaphase-promoting complex subunit CDC26	600480	217157	86518.5	102662	43407.8	227269	42814.4	N.A.
Q9CR42	ANKR1_MOUSE	Ankrd1	Ankyrin repeat domain-containing protein 1	5.961e+06	465931	2.87678e+06	404215	1516970	727378	1.80955e+06	255153
Q9WV06	ANKR2_MOUSE	Ankrd2	Ankyrin repeat domain-containing protein 2	2.28344e+06	800580	3.50461e+06	2.50814e+06	1686340	4.01869e+06	2.00146e+06	870053
P10107	ANXA1_MOUSE	Anxa1	Annexin A1	3.99904e+06	2.33456e+06	6.50039e+06	5.99356e+06	4813140	1.23458e+07	3.25975e+06	2.75938e+06
P97384	ANX11_MOUSE	Anxa11	Annexin A11	1.64964e+06	1.14541e+06	2.38616e+06	2.24302e+06	2261800	5.23472e+06	1.71434e+06	1.41251e+06
P07356	ANXA2_MOUSE	Anxa2	Annexin A2	1.54858e+06	1.41624e+06	2.17731e+06	1.62597e+06	1598880	4.55974e+06	1.46759e+06	1.16609e+06
Q07076	ANXA7_MOUSE	Anxa7	Annexin A7	1.48846e+06	917694	2.92097e+06	2.49598e+06	2559950	5.73592e+06	1.48581e+06	997312
O35841	API5_MOUSE	Api5	Apoptosis inhibitor 5	1.50388e+07	2.21953e+06	4.54454e+06	1.08783e+06	2875760	3.39751e+06	3.73291e+06	991987
Q07813	BAX_MOUSE	Bax	Apoptosis regulator BAX	1.53123e+06	N.A.	1.15549e+06	863814	660862	1.27533e+06	N.A.	446862
Q9CZI9;Q9CZI9-2	AEN_MOUSE	Aen	Apoptosis-enhancing nuclease	508086	N.A.	N.A.	N.A.	65875.1	N.A.	N.A.	N.A.
Q9Z0X1	AIFM1_MOUSE	Aifm1	Apoptosis-inducing factor 1, mitochondrial	4.09178e+06	4.18746e+06	2.25713e+06	3.33669e+06	1416880	3.67377e+06	2.01862e+06	1.89785e+06
Q9JIX8;Q9JIX8-4	ACINU_MOUSE	Acin1	Apoptotic chromatin condensation inducer in the nucleus	1.70104e+07	5.43055e+06	6.25026e+06	4.49106e+06	2090610	3.53064e+06	3.50576e+06	2.91923e+06
O88879;O88879-2	APAF_MOUSE	Apaf1	Apoptotic protease-activating factor 1	N.A.	N.A.	N.A.	N.A.	49906	105885	77603.7	60033.9
P48999	LOX5_MOUSE	Alox5	Arachidonate 5-lipoxygenase	4.98228e+06	4.16116e+06	1.9672e+06	2.27238e+06	1236730	2.20746e+06	1.16784e+06	1.50574e+06
Q61176	ARGI1_MOUSE	Arg1	Arginase-1	N.A.	N.A.	1.97076e+06	N.A.	1667830	N.A.	N.A.	N.A.
Q9D0I9	SYRC_MOUSE	Rars	Arginine--tRNA ligase, cytoplasmic	2.65971e+06	943962	1.64612e+06	1.16966e+06	1057360	2.05771e+06	775809	479748
Q9DBR3	ARMC8_MOUSE	Armc8	Armadillo repeat-containing protein 8	2.27864e+06	1.04238e+06	789138	619201	592333	806728	496960	333930
Q8BHS6	ARMX3_MOUSE	Armcx3	Armadillo repeat-containing X-linked protein 3	3.78627e+06	3.63268e+06	2.10288e+06	2.78433e+06	899346	2.38383e+06	1.24797e+06	1.81762e+06
Q6PAL7	AHDC1_MOUSE	Ahdc1	AT-hook DNA-binding motif-containing protein 1	1.35161e+06	1.00211e+06	444174	525205	234524	111703	185490	N.A.
Q9DB20	ATPO_MOUSE	Atp5o	ATP synthase subunit O, mitochondrial	2.91202e+07	2.6341e+07	6.88035e+06	6.27063e+06	3213360	5.10998e+06	6.24639e+06	6.45957e+06
O54984	ASNA_MOUSE	Asna1	ATPase Asna1	772858	751537	3.01551e+06	1.90683e+06	2058760	4.20836e+06	1.41794e+06	1.06047e+06
Q6P542	ABCF1_MOUSE	Abcf1	ATP-binding cassette sub-family F member 1	3.64388e+06	1.5497e+06	3.50504e+06	2.43986e+06	2014660	4.57136e+06	1.99099e+06	1.62078e+06
P47857;P47857-2;P47857-3	PFKAM_MOUSE	Pfkm	ATP-dependent 6-phosphofructokinase, muscle type	3.92738e+06	1.61994e+06	2.37326e+06	1.98739e+06	2770590	6.32442e+06	3.17251e+06	2.52836e+06
O70133	DHX9_MOUSE	Dhx9	ATP-dependent RNA helicase A	644243	202514	256992	N.A.	N.A.	N.A.	123099	N.A.
Q91VR5	DDX1_MOUSE	Ddx1	ATP-dependent RNA helicase DDX1	6.85604e+06	1.02251e+06	3.15184e+06	1.58364e+06	1911930	3.00643e+06	2.29515e+06	982530
Q8K363	DDX18_MOUSE	Ddx18	ATP-dependent RNA helicase DDX18	1.05679e+07	5.75351e+06	5.63044e+06	4.15099e+06	4057730	3.18369e+06	4.19874e+06	3.52774e+06
Q61655	DD19A_MOUSE	Ddx19a	ATP-dependent RNA helicase DDX19A	1.24451e+06	740268	978959	931298	922937	2.32706e+06	780893	684916
Q8VDW0	DX39A_MOUSE	Ddx39a	ATP-dependent RNA helicase DDX39A	2.37898e+07	1.43343e+07	1.01081e+07	8.03033e+06	5532520	7.01156e+06	1.03058e+07	5.71094e+06
Q62167	DDX3X_MOUSE	Ddx3x	ATP-dependent RNA helicase DDX3X	1.27571e+07	4.02114e+06	7.20872e+06	5.76512e+06	4385510	1.02465e+07	5.21271e+06	4.19293e+06
Q62095	DDX3Y_MOUSE	Ddx3y	ATP-dependent RNA helicase DDX3Y	N.A.	665595	N.A.	1.19627e+06	N.A.	N.A.	N.A.	N.A.
Q810A7	DDX42_MOUSE	Ddx42	ATP-dependent RNA helicase DDX42	4.70456e+06	925540	1.38879e+06	708808	775766	1.0795e+06	883157	576403
Q99MJ9	DDX50_MOUSE	Ddx50	ATP-dependent RNA helicase DDX50	1.23809e+07	3.84877e+06	6.62615e+06	2.3427e+06	2948450	1.67867e+06	3.60657e+06	1.28819e+06
Q6P9R1	DDX51_MOUSE	Ddx51	ATP-dependent RNA helicase DDX51	1.42092e+06	711855	808632	452682	569186	431751	527698	402088
Q8K4L0	DDX54_MOUSE	Ddx54	ATP-dependent RNA helicase DDX54	2.15703e+06	359578	453794	N.A.	172279	198902	459482	N.A.
Q8VHK9	DHX36_MOUSE	Dhx36	ATP-dependent RNA helicase DHX36	591560	357445	195093	114363	135378	313520	210673	175156
A2A4P0	DHX8_MOUSE	Dhx8	ATP-dependent RNA helicase DHX8	497965	442355	429371	284633	123612	N.A.	203219	382811
A2BH40	ARI1A_MOUSE	Arid1a	AT-rich interactive domain-containing protein 1A	1.49314e+06	589725	657234	324839	240032	365562	439279	191487
O88738;O88738-2;O88738-3	BIRC6_MOUSE	Birc6	Baculoviral IAP repeat-containing protein 6	520165	136998	643199	535745	582572	1.19407e+06	440973	332394
Q9JLV1	BAG3_MOUSE	Bag3	BAG family molecular chaperone regulator 3	1.2093e+07	1.0399e+07	4.14006e+06	7.40677e+06	480915	1.58596e+06	1.37234e+06	1.84429e+06
Q8CI32	BAG5_MOUSE	Bag5	BAG family molecular chaperone regulator 5	N.A.	N.A.	N.A.	N.A.	18752.8	N.A.	19235.3	N.A.
O54962	BAF_MOUSE	Banf1	Barrier-to-autointegration factor	1.26105e+07	9.95235e+06	1.38115e+07	7.68013e+06	12014500	2.02036e+07	9.8593e+06	5.80276e+06
Q8K019;Q8K019-2	BCLF1_MOUSE	Bclaf1	Bcl-2-associated transcription factor 1	1.16918e+07	5.56433e+06	4.25477e+06	3.44081e+06	1308700	2.28765e+06	2.30574e+06	1.8317e+06
Q9CWL8	CTBL1_MOUSE	Ctnnbl1	Beta-catenin-like protein 1	3.03999e+06	160670	1.14329e+06	346857	797023	894026	855731	298357
Q8CGC7	SYEP_MOUSE	Eprs	Bifunctional glutamate/proline--tRNA ligase	3.02201e+06	1.17719e+06	2.13231e+06	1.37362e+06	1221200	2.15048e+06	694059	625689
Q8CD15	MINA_MOUSE	Mina	Bifunctional lysine-specific demethylase and histidyl-hydroxylase MINA	493140	N.A.	N.A.	N.A.	120916	N.A.	172347	N.A.
Q9JJF3	NO66_MOUSE	No66	Bifunctional lysine-specific demethylase and histidyl-hydroxylase NO66	1.54743e+06	499222	512667	306304	159863	227883	245123	178068
Q9JLV6;Q9JLV6-2	PNKP_MOUSE	Pnkp	Bifunctional polynucleotide phosphatase/kinase	607675	N.A.	352393	N.A.	222365	126988	413237	N.A.
Q8K3W0;Q8K3W0-1;Q8K3W0-4;Q8K3W0-5;Q8K3W0-6	BRE_MOUSE	Bre	BRCA1-A complex subunit BRE	N.A.	N.A.	N.A.	241492	238823	368508	286771	203646
Q8C3R1;Q8C3R1-2	BRAT1_MOUSE	Brat1	BRCA1-associated ATM activator 1	N.A.	N.A.	N.A.	N.A.	N.A.	58858.1	N.A.	N.A.
G3X9K3	BIG1_MOUSE	Arfgef1	Brefeldin A-inhibited guanine nucleotide-exchange protein 1	N.A.	N.A.	440982	256687	N.A.	466971	N.A.	N.A.
Q8K2Q7	BROX_MOUSE	Brox	BRO1 domain-containing protein BROX	N.A.	N.A.	1.37758e+06	1.25603e+06	1284030	2.84505e+06	N.A.	1.05596e+06
O88379	BAZ1A_MOUSE	Baz1a	Bromodomain adjacent to zinc finger domain protein 1A	1.62286e+06	323876	893329	221539	472081	352621	877348	360494
Q91YE5;Q91YE5-2;Q91YE5-3	BAZ2A_MOUSE	Baz2a	Bromodomain adjacent to zinc finger domain protein 2A	1.45634e+06	674555	733714	680351	414567	422855	482723	525311
Q9JMD0;Q9JMD0-2;Q9JMD0-3;Q9JMD0-4	ZN207_MOUSE	Znf207	BUB3-interacting and GLEBS motif-containing protein ZNF207	4.4119e+06	187282	1.52134e+06	N.A.	987372	554008	1.11467e+06	N.A.
O54825	BYST_MOUSE	Bysl	Bystin	3.32321e+06	2.26343e+06	1.21925e+06	902946	765308	1.19766e+06	656131	467613
Q9WV35	ABEC2_MOUSE	Apobec2	C->U-editing enzyme APOBEC-2	2.18607e+06	1.55612e+06	2.18353e+06	2.12691e+06	1811430	4.32943e+06	1.36143e+06	1.11072e+06
B2RQC6;B2RQC6-2	PYR1_MOUSE	Cad	CAD protein	1.83671e+06	1.33741e+06	2.38355e+06	1.99652e+06	1911490	3.05347e+06	1.78579e+06	1.71307e+06
P61022	CHP1_MOUSE	Chp1	Calcineurin B homologous protein 1	4.21374e+06	3.10398e+06	1.10497e+06	2.18831e+06	385318	947942	1.04695e+06	1.57465e+06
Q9CXW3	CYBP_MOUSE	Cacybp	Calcyclin-binding protein	944792	535016	1.80153e+06	1.49179e+06	1837890	2.85981e+06	1.5016e+06	1.43678e+06
O08529	CAN2_MOUSE	Capn2	Calpain-2 catalytic subunit	1.43228e+06	759178	1.66544e+06	1.554e+06	1397950	2.70429e+06	753029	681818
P14211	CALR_MOUSE	Calr	Calreticulin	2.40065e+06	1.5802e+06	1.21643e+06	1.2627e+06	780530	2.4385e+06	1.71001e+06	569816
P05132;P05132-2	KAPCA_MOUSE	Prkaca	cAMP-dependent protein kinase catalytic subunit alpha	7.15613e+06	5.31366e+06	5.77102e+06	5.7783e+06	4234540	7.88704e+06	3.7286e+06	3.28999e+06
P68181;P68181-2;P68181-3;P68181-4	KAPCB_MOUSE	Prkacb	cAMP-dependent protein kinase catalytic subunit beta	N.A.	167310	204670	164783	156015	264462	N.A.	204604
Q9DBC3	CMTR1_MOUSE	Cmtr1	Cap-specific mRNA (nucleoside-2'-O-)-methyltransferase 1	1.18255e+06	798280	382716	N.A.	319958	320254	N.A.	228433
Q9DC28;Q9DC28-2;Q9JMK2	KC1D_MOUSE;KC1E_MOUSE	Csnk1d;Csnk1e	Casein kinase I isoform delta	1.19431e+06	304121	733745	176553	367073	348427	402039	167576
Q8BTH8	KC1G1_MOUSE	Csnk1g1	Casein kinase I isoform gamma-1	386666	461325	284960	278770	135471	126023	171695	219995
Q60737	CSK21_MOUSE	Csnk2a1	Casein kinase II subunit alpha	5.55846e+06	838577	1.59513e+06	852440	1117160	638343	1.16545e+06	441599
O54833	CSK22_MOUSE	Csnk2a2	Casein kinase II subunit alpha'	1.53618e+06	231700	479693	N.A.	292269	121231	232650	N.A.
P67871	CSK2B_MOUSE	Csnk2b	Casein kinase II subunit beta	4.95922e+06	460608	1.48826e+06	N.A.	888344	699176	788847	159423
Q60649	CLPB_MOUSE	Clpb	Caseinolytic peptidase B protein homolog	1.01488e+06	963181	467954	698630	425734	768341	498317	502652
Q02248	CTNB1_MOUSE	Ctnnb1	Catenin beta-1	1.48983e+06	1.05729e+06	958295	859182	635631	1.57107e+06	559497	639055
P30999;P30999-2;P30999-3	CTND1_MOUSE	Ctnnd1	Catenin delta-1	2.00277e+06	931715	1.25362e+06	891092	748037	1.38099e+06	1.05191e+06	575014
Q07113	MPRI_MOUSE	Igf2r	Cation-independent mannose-6-phosphate receptor	2.88827e+07	2.62014e+07	1.32164e+07	1.77283e+07	5484830	1.60438e+07	8.30911e+06	1.09985e+07
Q8K1J6	TRNT1_MOUSE	Trnt1	CCA tRNA nucleotidyltransferase 1, mitochondrial	N.A.	N.A.	N.A.	N.A.	N.A.	253264	N.A.	N.A.
P28033;P28033-2;P28033-3	CEBPB_MOUSE	Cebpb	CCAAT/enhancer-binding protein beta	287084	N.A.	87190	32869.6	73316.9	N.A.	137551	N.A.
P53569	CEBPZ_MOUSE	Cebpz	CCAAT/enhancer-binding protein zeta	5.6812e+06	2.17486e+06	2.75528e+06	1.01878e+06	1829810	1.46961e+06	1.71521e+06	687423
Q6ZQ08;Q6ZQ08-2;Q6ZQ08-4	CNOT1_MOUSE	Cnot1	CCR4-NOT transcription complex subunit 1	645584	509728	726322	547168	717076	1.40108e+06	711773	537682
Q9CWK3	CD2B2_MOUSE	Cd2bp2	CD2 antigen cytoplasmic tail-binding protein 2	3.80247e+06	N.A.	1.09211e+06	N.A.	448436	134121	553934	N.A.
Q99LM2	CK5P3_MOUSE	Cdk5rap3	CDK5 regulatory subunit-associated protein 3	1.8491e+06	1.3883e+06	533132	611078	279989	691258	336077	317695
Q8BI72	CARF_MOUSE	Cdkn2aip	CDKN2A-interacting protein	949903	95989	85682.2	N.A.	N.A.	N.A.	36020	N.A.
Q8VDP4	CCAR2_MOUSE	Ccar2	Cell cycle and apoptosis regulator protein 2	4.52721e+06	343186	717205	175063	400379	324954	165459	267912
Q6A068	CDC5L_MOUSE	Cdc5l	Cell division cycle 5-like protein	9.26297e+06	2.90494e+06	3.62046e+06	2.6411e+06	1401550	1.88459e+06	2.43371e+06	2.1898e+06
Q8CH18;Q8CH18-3	CCAR1_MOUSE	Ccar1	Cell division cycle and apoptosis regulator protein 1	1.48665e+07	1.12262e+06	6.83768e+06	705267	3934420	1.48635e+06	4.34648e+06	314068
Q8R349	CDC16_MOUSE	Cdc16	Cell division cycle protein 16 homolog	1.78209e+06	1.01553e+06	915713	830405	578344	1.11725e+06	448704	384478
Q08288	LYAR_MOUSE	Lyar	Cell growth-regulating nucleolar protein	79195.4	N.A.	23317.5	N.A.	12831.2	N.A.	N.A.	N.A.
Q9CXS4	CENPV_MOUSE	Cenpv	Centromere protein V	2.23675e+06	983476	873044	1.18253e+06	428530	1.15983e+06	185714	386606
O54692	ZW10_MOUSE	Zw10	Centromere/kinetochore protein zw10 homolog	1.59051e+06	532269	852813	1.19987e+06	761854	1.3273e+06	815775	968127
Q8C172	CERS6_MOUSE	Cers6	Ceramide synthase 6	2.22748e+06	1.07474e+06	998302	634207	N.A.	N.A.	N.A.	N.A.
Q8R1T1;Q8R1T1-2	CHMP7_MOUSE	Chmp7	Charged multivesicular body protein 7	N.A.	N.A.	N.A.	N.A.	62642.9	104326	N.A.	N.A.
Q9Z1Q5	CLIC1_MOUSE	Clic1	Chloride intracellular channel protein 1	605662	N.A.	1.04874e+06	829545	809621	1.73026e+06	563887	509658
Q9QYB1	CLIC4_MOUSE	Clic4	Chloride intracellular channel protein 4	N.A.	N.A.	1.93517e+06	1.09497e+06	888361	1.249e+06	1.64184e+06	632672
Q9CY57;Q9CY57-2;Q9CY57-3;Q9CY57-4;Q9CY57-5	CHTOP_MOUSE	Chtop	Chromatin target of PRMT1 protein	5.00481e+06	2.98624e+06	2.17036e+06	1.35915e+06	1330670	1.33268e+06	1.72705e+06	1.28942e+06
P83917	CBX1_MOUSE	Cbx1	Chromobox protein homolog 1	5.68792e+06	4.61834e+06	1.68113e+06	2.29317e+06	977522	1.33713e+06	1.25087e+06	1.26501e+06
P23198	CBX3_MOUSE	Cbx3	Chromobox protein homolog 3	4.23981e+06	2.63019e+06	1.54572e+06	1.46389e+06	590063	1.20868e+06	930235	751423
Q61686	CBX5_MOUSE	Cbx5	Chromobox protein homolog 5	1.92681e+07	1.18431e+07	8.89677e+06	5.49575e+06	3156710	4.30265e+06	6.15241e+06	3.09474e+06
P40201	CHD1_MOUSE	Chd1	Chromodomain-helicase-DNA-binding protein 1	252645	N.A.	164076	N.A.	N.A.	N.A.	103766	N.A.
Q6PDQ2	CHD4_MOUSE	Chd4	Chromodomain-helicase-DNA-binding protein 4	4.72164e+06	1.8918e+06	2.51364e+06	1.17383e+06	1105220	1.51802e+06	1.54614e+06	638373
A3KFM7;A3KFM7-2	CHD6_MOUSE	Chd6	Chromodomain-helicase-DNA-binding protein 6	511943	139121	425600	99581.8	189863	122656	320509	N.A.
Q8K327	CHAP1_MOUSE	Champ1	Chromosome alignment-maintaining phosphoprotein 1	834506	454209	404816	260092	258502	250356	195537	118649
Q8BTU1;Q8BTU1-2	CFA20_MOUSE	Cfap20	Cilia- and flagella-associated protein 20	514937	N.A.	139722	N.A.	114214	64412.3	71071.5	N.A.
Q9EPU4	CPSF1_MOUSE	Cpsf1	Cleavage and polyadenylation specificity factor subunit 1	5.73565e+06	2.56031e+06	1.53585e+06	1.22364e+06	690387	1.2844e+06	1.02501e+06	482681
O35218	CPSF2_MOUSE	Cpsf2	Cleavage and polyadenylation specificity factor subunit 2	1.81703e+06	739374	804823	744543	287998	348417	669768	N.A.
Q9QXK7	CPSF3_MOUSE	Cpsf3	Cleavage and polyadenylation specificity factor subunit 3	5.12002e+06	1.78426e+06	1.14244e+06	928828	856398	737163	1.15794e+06	525842
Q8BQZ5	CPSF4_MOUSE	Cpsf4	Cleavage and polyadenylation specificity factor subunit 4	777661	362984	182258	94021.4	90259.3	N.A.	N.A.	N.A.
Q9CQF3	CPSF5_MOUSE	Nudt21	Cleavage and polyadenylation specificity factor subunit 5	6.75921e+06	685659	1.64059e+06	399363	638123	283167	975244	198490
Q6NVF9	CPSF6_MOUSE	Cpsf6	Cleavage and polyadenylation specificity factor subunit 6	6.71363e+06	759529	1.65439e+06	650849	551724	294937	781997	N.A.
Q8BTV2;Q8BTV2-2	CPSF7_MOUSE	Cpsf7	Cleavage and polyadenylation specificity factor subunit 7	1.87532e+06	N.A.	373439	N.A.	199678	164720	240677	N.A.
Q99LC2	CSTF1_MOUSE	Cstf1	Cleavage stimulation factor subunit 1	3.09631e+06	335416	577947	N.A.	256665	N.A.	431297	N.A.
Q8BIQ5	CSTF2_MOUSE	Cstf2	Cleavage stimulation factor subunit 2	7.88324e+06	2.27781e+06	1.26639e+06	870248	471299	317266	603258	250755
Q99LI7	CSTF3_MOUSE	Cstf3	Cleavage stimulation factor subunit 3	9.38181e+06	1.11304e+06	2.4523e+06	757169	1066150	736220	1.27143e+06	525097
Q9EQS3	MYCBP_MOUSE	Mycbp	C-Myc-binding protein	5.41124e+06	1.18965e+06	993697	N.A.	322434	233635	560079	N.A.
Q8VEH6	CBWD1_MOUSE	Cbwd1	COBW domain-containing protein 1	N.A.	N.A.	529765	365039	169421	383395	N.A.	154359
P18760	COF1_MOUSE	Cfl1	Cofilin-1	4.28491e+06	1.08276e+06	1.25409e+06	675190	642379	1.39849e+06	1.00565e+06	400709
P45591	COF2_MOUSE	Cfl2	Cofilin-2	2.15572e+06	530871	648821	391928	253837	426683	453155	125038
Q9D3E6	STAG1_MOUSE	Stag1	Cohesin subunit SA-1	1.74425e+06	632446	986397	450253	454971	399032	753695	100263
O35638	STAG2_MOUSE	Stag2	Cohesin subunit SA-2	938139	222900	396382	337381	189467	138047	324091	313607
Q9D8X2	CC124_MOUSE	Ccdc124	Coiled-coil domain-containing protein 124	1.18183e+06	N.A.	N.A.	N.A.	N.A.	N.A.	N.A.	N.A.
Q8C7V8;Q8C7V8-2	CC134_MOUSE	Ccdc134	Coiled-coil domain-containing protein 134	2.49828e+06	453584	1.1206e+06	595746	844436	1.32154e+06	1.15906e+06	624378
Q9JJ89	CCD86_MOUSE	Ccdc86	Coiled-coil domain-containing protein 86	795234	N.A.	286477	N.A.	90035.3	N.A.	110197	N.A.
Q9D1L0	CHCH2_MOUSE	Chchd2	Coiled-coil-helix-coiled-coil-helix domain-containing protein 2	1.28786e+06	1.28463e+06	482776	598984	89727.6	278363	381087	518414
Q5SU73	COIL_MOUSE	Coil	Coilin	N.A.	743711	633796	718823	421445	676004	449906	459889
P60824	CIRBP_MOUSE	Cirbp	Cold-inducible RNA-binding protein	1.5754e+06	N.A.	N.A.	N.A.	136285	N.A.	108775	N.A.
Q63829	COMD3_MOUSE	Commd3	COMM domain-containing protein 3	N.A.	N.A.	113204	N.A.	121644	250127	N.A.	N.A.
O35658	C1QBP_MOUSE	C1qbp	Complement component 1 Q subcomponent-binding protein, mitochondrial	4.40268e+06	3.54786e+06	1.67959e+06	1.70918e+06	899687	1.76293e+06	1.1226e+06	1.28787e+06
Q8K2Z4;Q8K2Z4-2	CND1_MOUSE	Ncapd2	Condensin complex subunit 1	511024	304150	514133	305517	260148	491989	370024	258919
Q6A0A9	F120A_MOUSE	FAM120A	Constitutive coactivator of PPAR-gamma-like protein 1	2.21146e+06	647501	1.16481e+06	681316	680815	816006	1.17774e+06	472052
Q99LD4;Q99LD4-2	CSN1_MOUSE	Gps1	COP9 signalosome complex subunit 1	1.18193e+06	N.A.	840311	1.01102e+06	733813	1.82e+06	574629	374471
P61202	CSN2_MOUSE	Cops2	COP9 signalosome complex subunit 2	1.02257e+06	612313	550386	371787	657885	1.22564e+06	355203	255728
O88543	CSN3_MOUSE	Cops3	COP9 signalosome complex subunit 3	103023	N.A.	99945.2	N.A.	89123.7	118944	53265.5	38318.4
O88544	CSN4_MOUSE	Cops4	COP9 signalosome complex subunit 4	1.35791e+06	386031	926835	696738	885871	2.02723e+06	487362	354758
O35864	CSN5_MOUSE	Cops5	COP9 signalosome complex subunit 5	335207	N.A.	208192	76902.2	160517	326360	N.A.	176573
O88545	CSN6_MOUSE	Cops6	COP9 signalosome complex subunit 6	1.17238e+06	423811	639265	407399	327872	742256	N.A.	276069
Q9CZ04;Q9CZ04-2	CSN7A_MOUSE	Cops7a	COP9 signalosome complex subunit 7a	404963	168682	276369	192940	213581	552864	104068	99398.9
Q8BV13	CSN7B_MOUSE	Cops7b	COP9 signalosome complex subunit 7b	185127	N.A.	N.A.	96669.3	77963.4	189652	N.A.	71863.8
Q8VBV7	CSN8_MOUSE	Cops8	COP9 signalosome complex subunit 8	218807	222860	385097	141482	103737	382844	N.A.	71484.3
Q0VE82	CPNE7_MOUSE	Cpne7	Copine-7	670619	521595	324424	178483	159477	641369	241845	114889
Q08024;Q08024-2	PEBB_MOUSE	Cbfb	Core-binding factor subunit beta	2.39101e+06	1.28584e+06	1.61525e+06	831116	1252880	869866	1.75869e+06	595868
P63154	CRNL1_MOUSE	Crnkl1	Crooked neck-like protein 1	4.19211e+06	2.6678e+06	2.25238e+06	2.34816e+06	1293520	1.72877e+06	1.93918e+06	2.19504e+06
Q5SUQ9	CTC1_MOUSE	Ctc1	CST complex subunit CTC1	308230	N.A.	87753.7	N.A.	47614.8	83479.4	N.A.	N.A.
Q8K2X3	STN1_MOUSE	Obfc1	CST complex subunit STN1	657933	N.A.	N.A.	N.A.	112687	N.A.	180408	N.A.
Q3TP92	CNEP1_MOUSE	Ctdnep1	CTD nuclear envelope phosphatase 1	206639	231911	184934	269722	228250	252022	N.A.	207872
O88712;O88712-2	CTBP1_MOUSE	Ctbp1	C-terminal-binding protein 1	2.9649e+06	1.55032e+06	1.31894e+06	1.53243e+06	981209	2.26235e+06	776202	512272
P28659;P28659-2;P28659-3;P28659-4	CELF1_MOUSE	Celf1	CUGBP Elav-like family member 1	845556	277269	167809	148415	N.A.	N.A.	22395.4	117811
Q9Z0H4;Q9Z0H4-11;Q9Z0H4-2;Q9Z0H4-4;Q9Z0H4-5;Q9Z0H4-6;Q9Z0H4-7;Q9Z0H4-8;Q9Z0H4-9	CELF2_MOUSE	Celf2	CUGBP Elav-like family member 2	7.12217e+06	2.08062e+06	1.2239e+06	819062	764402	1.7196e+06	1.41395e+06	869901
Q9D4H8	CUL2_MOUSE	Cul2	Cullin-2	1.41188e+06	N.A.	697724	N.A.	472235	1.07726e+06	361315	261224
Q9JLV5	CUL3_MOUSE	Cul3	Cullin-3	958267	430668	654357	559447	733750	1.19463e+06	599781	511836
Q3TCH7	CUL4A_MOUSE	Cul4a	Cullin-4A	158697	N.A.	N.A.	N.A.	N.A.	374377	N.A.	N.A.
A2A432;A2A432-2	CUL4B_MOUSE	Cul4b	Cullin-4B	1.68705e+06	850365	929050	547967	558746	1.01285e+06	661900	362258
Q9D5V5	CUL5_MOUSE	Cul5	Cullin-5	817999	514243	781507	599554	597450	993672	447913	396069
Q6ZQ38	CAND1_MOUSE	Cand1	Cullin-associated NEDD8-dissociated protein 1	2.83992e+06	1.56657e+06	3.91756e+06	3.31735e+06	3678230	7.68493e+06	2.73056e+06	2.44577e+06
Q6ZQ73	CAND2_MOUSE	Cand2	Cullin-associated NEDD8-dissociated protein 2	7.61955e+06	4.49952e+06	8.71702e+06	7.14752e+06	6465570	1.26196e+07	5.26328e+06	3.58043e+06
P11440	CDK1_MOUSE	Cdk1	Cyclin-dependent kinase 1	730679	387957	271556	259189	302840	622346	287439	261774
P24788	CD11B_MOUSE	Cdk11b	Cyclin-dependent kinase 11B	1.17728e+06	N.A.	622160	N.A.	N.A.	370973	N.A.	N.A.
Q14AX6;Q14AX6-2;Q14AX6-3	CDK12_MOUSE	Cdk12	Cyclin-dependent kinase 12	892921	365198	253462	N.A.	N.A.	N.A.	N.A.	N.A.
Q8K0D0;Q8K0D0-2	CDK17_MOUSE	Cdk17	Cyclin-dependent kinase 17	244103	N.A.	303358	240238	185407	354147	209093	N.A.
P97377;P97377-2	CDK2_MOUSE	Cdk2	Cyclin-dependent kinase 2	2.39716e+06	1.11038e+06	1.8697e+06	1.35125e+06	1376840	2.43816e+06	1.27686e+06	1.08457e+06
O35207	CDKA1_MOUSE	Cdk2ap1	Cyclin-dependent kinase 2-associated protein 1	548774	N.A.	N.A.	N.A.	N.A.	60319.9	N.A.	N.A.
P30285	CDK4_MOUSE	Cdk4	Cyclin-dependent kinase 4	N.A.	N.A.	N.A.	N.A.	N.A.	207521	N.A.	N.A.
Q03147	CDK7_MOUSE	Cdk7	Cyclin-dependent kinase 7	733810	N.A.	N.A.	N.A.	257769	338561	N.A.	209012
Q99J95;Q99J95-2	CDK9_MOUSE	Cdk9	Cyclin-dependent kinase 9	739924	N.A.	N.A.	N.A.	N.A.	303187	N.A.	N.A.
P39689	CDN1A_MOUSE	Cdkn1a	Cyclin-dependent kinase inhibitor 1	992949	591052	N.A.	N.A.	N.A.	527360	N.A.	N.A.
P49615	CDK5_MOUSE	Cdk5	Cyclin-dependent-like kinase 5	69805.3	N.A.	155843	85593.5	148170	195152	50786.9	26168.8
O88874	CCNK_MOUSE	Ccnk	Cyclin-K	926936	N.A.	316715	N.A.	155263	191865	230342	N.A.
Q52KE7;Q52KE7-2	CCNL1_MOUSE	Ccnl1	Cyclin-L1	412678	N.A.	76672.5	N.A.	105296	N.A.	98884.6	N.A.
Q9QWV9	CCNT1_MOUSE	Ccnt1	Cyclin-T1	489623	94061.3	114029	197012	N.A.	101608	N.A.	N.A.
P97315	CSRP1_MOUSE	Csrp1	Cysteine and glycine-rich protein 1	2.13718e+06	303223	597922	461426	408707	478436	734994	195975
P50462	CSRP3_MOUSE	Csrp3	Cysteine and glycine-rich protein 3	3.05921e+06	1.16811e+06	1.19666e+06	914747	925681	1.76593e+06	911890	415986
Q9Z1J3;Q9Z1J3-2	NFS1_MOUSE	Nfs1	Cysteine desulfurase, mitochondrial	363414	N.A.	N.A.	N.A.	339609	589416	302581	205097
P62897	CYC_MOUSE	Cycs	Cytochrome c, somatic	5.94674e+06	3.56471e+06	7.53017e+06	2.47909e+06	2182850	2.37048e+06	4.38076e+06	1.94521e+06
Q7TN98;Q7TN98-2;Q7TN98-3;Q7TN98-4;Q7TN98-5	CPEB4_MOUSE	Cpeb4	Cytoplasmic polyadenylation element-binding protein 4	34842.3	N.A.	45681.5	N.A.	N.A.	51740.9	29209.8	N.A.
Q9R060	NUBP1_MOUSE	Nubp1	Cytosolic Fe-S cluster assembly factor NUBP1	N.A.	N.A.	N.A.	N.A.	N.A.	117742	N.A.	N.A.
Q9JII5;Q9JII5-2	DAZP1_MOUSE	Dazap1	DAZ-associated protein 1	5.66811e+06	N.A.	1.15234e+06	N.A.	N.A.	N.A.	648820	N.A.
O88291	ZN326_MOUSE	Znf326	DBIRD complex subunit ZNF326	2.32662e+06	537781	717664	225962	299373	306318	488412	N.A.
Q8K3H0	DP13A_MOUSE	Appl1	DCC-interacting protein 13-alpha	N.A.	N.A.	N.A.	N.A.	N.A.	180823	N.A.	N.A.
Q6PAC3	DCA13_MOUSE	Dcaf13	DDB1- and CUL4-associated factor 13	2.0965e+06	2.05272e+06	1.26267e+06	1.61724e+06	749959	1.60408e+06	1.01048e+06	1.31654e+06
Q8VDF3;Q8VDF3-2	DAPK2_MOUSE	Dapk2	Death-associated protein kinase 2	N.A.	177436	252229	238021	170478	394450	188776	136045
Q8C9B9	DIDO1_MOUSE	Dido1	Death-inducer obliterator 1	1.00664e+06	N.A.	N.A.	N.A.	N.A.	N.A.	N.A.	N.A.
Q99LB2	DHRS4_MOUSE	Dhrs4	Dehydrogenase/reductase SDR family member 4	1.81636e+06	200518	1.04101e+06	N.A.	438109	250646	692749	N.A.
Q99J47;Q99J47-2	DRS7B_MOUSE	Dhrs7b	Dehydrogenase/reductase SDR family member 7B	3.55238e+06	2.79071e+06	2.30421e+06	2.76951e+06	1093180	2.79192e+06	1.0025e+06	1.51698e+06
Q60710	SAMH1_MOUSE	Samhd1	Deoxynucleoside triphosphate triphosphohydrolase SAMHD1	N.A.	N.A.	N.A.	N.A.	N.A.	202409	N.A.	N.A.
Q8R2M2	TDIF2_MOUSE	Dnttip2	Deoxynucleotidyltransferase terminal-interacting protein 2	2.14394e+06	1.79321e+06	1.23721e+06	1.33121e+06	653787	1.36969e+06	966968	1.2077e+06
P31001	DESM_MOUSE	Des	Desmin	1.92817e+09	1.67533e+09	7.34168e+08	1.33166e+09	118313000	2.43489e+08	3.74062e+08	4.70307e+08
Q8CDG3;Q8CDG3-2	VCIP1_MOUSE	Vcpip1	Deubiquitinating protein VCIP135	438047	391574	369785	279650	294087	716206	393517	310571
P32233	DRG1_MOUSE	Drg1	Developmentally-regulated GTP-binding protein 1	1.2101e+06	422340	763629	750816	733784	1.64081e+06	786035	557648
Q9QXB9	DRG2_MOUSE	Drg2	Developmentally-regulated GTP-binding protein 2	616722	397826	1.06363e+06	801384	857603	1.96234e+06	606456	608276
O08749	DLDH_MOUSE	Dld	Dihydrolipoyl dehydrogenase, mitochondrial	6.47565e+06	3.34464e+06	2.57537e+06	1.52202e+06	1394020	1.71412e+06	2.02088e+06	773806
Q9D2G2	ODO2_MOUSE	Dlst	Dihydrolipoyllysine-residue succinyltransferase component of 2-oxoglutarate dehydrogenase complex, mitochondrial	2.58862e+07	1.28272e+07	1.02454e+07	7.31003e+06	4761610	8.21196e+06	7.52082e+06	3.38042e+06
P13864;P13864-2	DNMT1_MOUSE	Dnmt1	DNA (cytosine-5)-methyltransferase 1	545099	265049	390872	201981	250568	228598	359774	216416
O88508;O88508-2	DNM3A_MOUSE	Dnmt3a	DNA (cytosine-5)-methyltransferase 3A	457240	293076	335622	229297	323200	349178	482787	266455
Q3U1J4	DDB1_MOUSE	Ddb1	DNA damage-binding protein 1	6.01691e+06	3.88906e+06	2.30007e+06	1.81763e+06	1324440	2.52482e+06	1.4767e+06	974100
P97386;P97386-2	DNLI3_MOUSE	Lig3	DNA ligase 3	818823	31555	449745	N.A.	254521	92537.8	347290	N.A.
Q9JI44;Q9JI44-2	DMAP1_MOUSE	Dmap1	DNA methyltransferase 1-associated protein 1	845339	395417	375217	292843	191299	196190	264102	197928
P54276	MSH6_MOUSE	Msh6	DNA mismatch repair protein Msh6	N.A.	N.A.	96102.5	N.A.	53258.1	90542.9	85982.6	N.A.
P33609	DPOLA_MOUSE	Pola1	DNA polymerase alpha catalytic subunit	3.13e+06	887719	1.43737e+06	2.69957e+06	1412890	7.02725e+06	1.94049e+06	1.63059e+06
P51612	XPC_MOUSE	Xpc	DNA repair protein complementing XP-C cells homolog	140353	37789.5	62443.5	N.A.	93369.5	39683.1	67516.2	14718.9
P70388;P70388-2	RAD50_MOUSE	Rad50	DNA repair protein RAD50	571994	N.A.	206667	N.A.	N.A.	N.A.	N.A.	N.A.
P97310	MCM2_MOUSE	Mcm2	DNA replication licensing factor MCM2	1.54758e+06	1.018e+06	953558	865445	767580	1.24244e+06	1.00496e+06	839999
P25206	MCM3_MOUSE	Mcm3	DNA replication licensing factor MCM3	209461	N.A.	N.A.	N.A.	445261	422143	232645	231688
P49717	MCM4_MOUSE	Mcm4	DNA replication licensing factor MCM4	200731	212044	186842	189875	189189	248786	152972	124179
P49718	MCM5_MOUSE	Mcm5	DNA replication licensing factor MCM5	1.01565e+06	771428	766166	551674	556989	567828	593772	564255
P97311	MCM6_MOUSE	Mcm6	DNA replication licensing factor MCM6	1.42812e+06	754369	962879	1.00521e+06	579040	1.19044e+06	N.A.	487545
Q61881	MCM7_MOUSE	Mcm7	DNA replication licensing factor MCM7	N.A.	N.A.	393000	155228	292465	678477	N.A.	142891
Q04750	TOP1_MOUSE	Top1	DNA topoisomerase 1	4.54169e+07	7.71707e+06	3.75401e+07	6.37972e+06	25022100	1.24448e+07	2.75948e+07	6.37335e+06
Q01320	TOP2A_MOUSE	Top2a	DNA topoisomerase 2-alpha	1.01311e+06	N.A.	784315	N.A.	467104	172713	584670	N.A.
Q64511	TOP2B_MOUSE	Top2b	DNA topoisomerase 2-beta	1.58587e+07	1.17723e+06	1.17699e+07	834261	8115180	2.22971e+06	8.61766e+06	696504
P28352	APEX1_MOUSE	Apex1	DNA-(apurinic or apyrimidinic site) lyase	1.1354e+06	N.A.	1.33327e+06	N.A.	809548	N.A.	1.8531e+06	N.A.
P97313	PRKDC_MOUSE	Prkdc	DNA-dependent protein kinase catalytic subunit	486207	N.A.	302547	286217	199610	123718	327664	N.A.
O35134	RPA1_MOUSE	Polr1a	DNA-directed RNA polymerase I subunit RPA1	544472	N.A.	217426	N.A.	127941	228523	170791	110561
P08775	RPB1_MOUSE	Polr2a	DNA-directed RNA polymerase II subunit RPB1	4.68962e+06	2.84086e+06	1.86289e+06	1.82661e+06	1079070	2.43539e+06	1.21821e+06	1.07103e+06
O08740	RPB11_MOUSE	Polr2j	DNA-directed RNA polymerase II subunit RPB11	321927	158430	116294	114265	82736.3	121007	73736.2	61736.8
Q8CFI7	RPB2_MOUSE	Polr2b	DNA-directed RNA polymerase II subunit RPB2	5.40842e+06	3.23771e+06	2.28293e+06	2.27245e+06	1278030	2.68575e+06	1.23661e+06	1.4158e+06
P97760	RPB3_MOUSE	Polr2c	DNA-directed RNA polymerase II subunit RPB3	1.06773e+06	633925	421255	450549	245564	631352	139671	241718
Q9D7M8	RPB4_MOUSE	Polr2d	DNA-directed RNA polymerase II subunit RPB4	4.95188e+06	3.67487e+06	1.66005e+06	2.05083e+06	920596	2.4581e+06	973359	1.05843e+06
P62488	RPB7_MOUSE	Polr2g	DNA-directed RNA polymerase II subunit RPB7	1.35911e+06	992640	682236	602368	449452	451585	501712	436348
P60898	RPB9_MOUSE	Polr2i	DNA-directed RNA polymerase II subunit RPB9	1.79616e+06	1.38659e+06	699320	716897	453502	1.57193e+06	464015	357328
P52432	RPAC1_MOUSE	Polr1c	DNA-directed RNA polymerases I and III subunit RPAC1	687286	415174	290789	252023	194359	333743	N.A.	N.A.
P97304	RPAC2_MOUSE	Polr1d	DNA-directed RNA polymerases I and III subunit RPAC2	878923	N.A.	354825	140228	193941	168846	226102	87305.6
Q80UW8	RPAB1_MOUSE	Polr2e	DNA-directed RNA polymerases I, II, and III subunit RPABC1	3.8538e+06	1.93957e+06	1.50576e+06	1.30086e+06	945391	1.98785e+06	1.10093e+06	808096
Q923G2	RPAB3_MOUSE	Polr2h	DNA-directed RNA polymerases I, II, and III subunit RPABC3	1.42036e+06	632329	521129	364907	251965	596361	279424	149648
P62876	RPAB5_MOUSE	Polr2l	DNA-directed RNA polymerases I, II, and III subunit RPABC5	2.60168e+06	1.31822e+06	1.26764e+06	908333	713011	1.36056e+06	915398	591089
P63037	DNJA1_MOUSE	Dnaja1	DnaJ homolog subfamily A member 1	1.04146e+07	5.99555e+06	6.31891e+06	4.41424e+06	4051670	7.49235e+06	5.98457e+06	3.75904e+06
Q9QYJ3	DNJB1_MOUSE	Dnajb1	DnaJ homolog subfamily B member 1	489149	N.A.	N.A.	N.A.	178028	368162	288076	N.A.
Q99KV1	DJB11_MOUSE	Dnajb11	DnaJ homolog subfamily B member 11	2.27562e+06	1.73211e+06	1.1355e+06	1.15346e+06	497332	1.27066e+06	1.16099e+06	744661
Q9QYI4	DJB12_MOUSE	Dnajb12	DnaJ homolog subfamily B member 12	910662	480960	610420	539133	136924	266046	347251	366763
Q9QYI5;Q9QYI5-2	DNJB2_MOUSE	Dnajb2	DnaJ homolog subfamily B member 2	516508	454582	403275	450499	N.A.	221422	N.A.	275723
O89114	DNJB5_MOUSE	Dnajb5	DnaJ homolog subfamily B member 5	3.04401e+06	1.64034e+06	1.91301e+06	1.11013e+06	925998	957743	1.26259e+06	N.A.
O54946	DNJB6_MOUSE	Dnajb6	DnaJ homolog subfamily B member 6	2.24881e+06	1.76566e+06	1.0607e+06	1.34386e+06	558454	946366	817789	825045
Q9QYI3	DNJC7_MOUSE	Dnajc7	DnaJ homolog subfamily C member 7	N.A.	N.A.	295932	147950	214606	171902	205471	197411
Q91WN1	DNJC9_MOUSE	Dnajc9	DnaJ homolog subfamily C member 9	1.374e+06	N.A.	1.15276e+06	N.A.	1098910	N.A.	1.05034e+06	N.A.
Q61550	RAD21_MOUSE	Rad21	Double-strand-break repair protein rad21 homolog	3.20436e+06	891836	1.52967e+06	526023	797104	649714	1.20879e+06	284191
Q9D6N5	NC2A_MOUSE	Drap1	Dr1-associated corepressor	1.23722e+06	N.A.	2.36587e+06	1.10401e+06	1930490	628227	3.18446e+06	708052
P31938	MP2K1_MOUSE	Map2k1	Dual specificity mitogen-activated protein kinase kinase 1	2.54736e+06	1.93848e+06	3.75125e+06	3.55711e+06	3789540	9.11884e+06	2.40871e+06	2.25806e+06
Q63932	MP2K2_MOUSE	Map2k2	Dual specificity mitogen-activated protein kinase kinase 2	1.71011e+06	1.26869e+06	2.54258e+06	2.22239e+06	2044330	3.35109e+06	1.63345e+06	1.30162e+06
P47809	MP2K4_MOUSE	Map2k4	Dual specificity mitogen-activated protein kinase kinase 4	1.29198e+06	N.A.	1.20348e+06	875079	934044	1.20159e+06	847827	669767
O35493;O35493-2	CLK4_MOUSE	Clk4	Dual specificity protein kinase CLK4	389585	213758	255147	150268	119148	N.A.	180074	110063
Q9D7X3	DUS3_MOUSE	Dusp3	Dual specificity protein phosphatase 3	1.02502e+06	702311	1.17356e+06	1.2571e+06	1124990	3.06975e+06	687269	532491
O08788;O08788-2	DCTN1_MOUSE	Dctn1	Dynactin subunit 1	1.25454e+06	506797	1.60549e+06	1.24825e+06	1434260	3.27296e+06	979215	839927
P63168	DYL1_MOUSE	Dynll1	Dynein light chain 1, cytoplasmic	9.66433e+06	5.93754e+06	4.03819e+06	2.87533e+06	1465420	2.78782e+06	2.54979e+06	1.04114e+06
Q9ESD7	DYSF_MOUSE	Dysf	Dysferlin	4.76943e+06	3.86488e+06	2.70459e+06	3.37021e+06	1387520	2.57604e+06	2.78497e+06	2.54861e+06
Q91ZU6	DYST_MOUSE	Dst	Dystonin	6.88026e+06	3.69425e+06	2.9295e+06	3.25765e+06	1775800	3.74467e+06	1.83556e+06	1.36428e+06
Q62165	DAG1_MOUSE	Dag1	Dystroglycan	496809	528830	275810	437819	92046.5	177324	259147	268222
Q9ERU9	RBP2_MOUSE	Ranbp2	E3 SUMO-protein ligase RanBP2	7.40498e+06	2.44284e+06	2.16954e+06	1.95007e+06	1212720	1.90261e+06	1.56228e+06	947371
Q61510	TRI25_MOUSE	Trim25	E3 ubiquitin/ISG15 ligase TRIM25	1.34885e+06	N.A.	879216	825611	365071	628477	N.A.	410198
Q9Z1K5	ARI1_MOUSE	Arih1	E3 ubiquitin-protein ligase ARIH1	557908	N.A.	321169	257029	194614	747580	190296	225540
Q9Z1K6	ARI2_MOUSE	Arih2	E3 ubiquitin-protein ligase ARIH2	N.A.	N.A.	292378	312381	314266	919692	190600	152272
Q4U2R1;Q4U2R1-2	HERC2_MOUSE	Herc2	E3 ubiquitin-protein ligase HERC2	181747	113961	N.A.	100548	N.A.	85703.2	N.A.	46283.1
Q7TMY8;Q7TMY8-3;Q7TMY8-4	HUWE1_MOUSE	Huwe1	E3 ubiquitin-protein ligase HUWE1	1.13e+06	163482	527106	334740	481396	901369	245708	164270
P46935	NEDD4_MOUSE	Nedd4	E3 ubiquitin-protein ligase NEDD4	505693	508261	603699	881586	642818	1.87119e+06	435125	484702
Q8CFI0;Q8CFI0-2;Q8CFI0-3	NED4L_MOUSE	Nedd4l	E3 ubiquitin-protein ligase NEDD4-like	N.A.	N.A.	N.A.	N.A.	108813	180031	N.A.	53834.1
Q9R1A8	RFWD2_MOUSE	Rfwd2	E3 ubiquitin-protein ligase RFWD2	210408	40023.8	57386.9	N.A.	31577.3	N.A.	N.A.	N.A.
Q9CQJ4	RING2_MOUSE	Rnf2	E3 ubiquitin-protein ligase RING2	1.09387e+06	470592	370047	108396	106678	173827	N.A.	N.A.
O54965;O54965-2	RNF13_MOUSE	Rnf13	E3 ubiquitin-protein ligase RNF13	N.A.	N.A.	N.A.	N.A.	N.A.	N.A.	134636	456831
Q9JI90	RNF14_MOUSE	Rnf14	E3 ubiquitin-protein ligase RNF14	88288.4	N.A.	95593.5	39906.8	72357.8	212208	58210.8	N.A.
Q9DBU5	RNF6_MOUSE	Rnf6	E3 ubiquitin-protein ligase RNF6	125569	54990.6	45172.5	26846.8	9600.49	N.A.	N.A.	N.A.
Q8CH72	TRI32_MOUSE	Trim32	E3 ubiquitin-protein ligase TRIM32	N.A.	N.A.	N.A.	148136	N.A.	157896	87335.9	N.A.
Q99PP7;Q99PP7-2	TRI33_MOUSE	Trim33	E3 ubiquitin-protein ligase TRIM33	3.16877e+06	2.84223e+06	1.36753e+06	1.0271e+06	1046020	1.8278e+06	N.A.	722237
G5E870	TRIPC_MOUSE	Trip12	E3 ubiquitin-protein ligase TRIP12	2.52559e+06	689133	1.08711e+06	675244	654455	1.35574e+06	698574	475704
A2AN08;A2AN08-3;A2AN08-5	UBR4_MOUSE	Ubr4	E3 ubiquitin-protein ligase UBR4	1.01607e+06	669071	1.55731e+06	1.21315e+06	1267600	2.36703e+06	931444	693205
Q80TP3	UBR5_MOUSE	Ubr5	E3 ubiquitin-protein ligase UBR5	748869	290800	201198	N.A.	91582	N.A.	N.A.	N.A.
Q8CCJ3	UFL1_MOUSE	Ufl1	E3 UFM1-protein ligase 1	2.82803e+06	2.01222e+06	1.18209e+06	1.20721e+06	557131	1.00685e+06	655371	497026
Q9WVK4	EHD1_MOUSE	Ehd1	EH domain-containing protein 1	2.09726e+06	1.48024e+06	3.12021e+06	2.57841e+06	2673680	5.16885e+06	2.94072e+06	2.64797e+06
Q9EQP2	EHD4_MOUSE	Ehd4	EH domain-containing protein 4	4.88652e+06	3.15648e+06	4.88184e+06	5.098e+06	4573520	1.10015e+07	5.27354e+06	4.73301e+06
P70372	ELAV1_MOUSE	Elavl1	ELAV-like protein 1	4.78541e+07	1.04104e+07	1.06987e+07	3.46671e+06	5698480	4.14215e+06	8.11043e+06	4.26309e+06
P10126	EF1A1_MOUSE	Eef1a1	Elongation factor 1-alpha 1	2.24039e+08	9.23296e+07	2.063e+08	1.61004e+08	190015000	3.61553e+08	1.74354e+08	1.17282e+08
P62631	EF1A2_MOUSE	Eef1a2	Elongation factor 1-alpha 2	N.A.	N.A.	N.A.	N.A.	N.A.	275178	N.A.	N.A.
P57776;P57776-3	EF1D_MOUSE	Eef1d	Elongation factor 1-delta	1.12205e+07	4.04943e+06	4.2132e+06	2.15401e+06	1806800	4.04216e+06	4.04216e+06	1.37635e+06
Q9D8N0	EF1G_MOUSE	Eef1g	Elongation factor 1-gamma	5.98603e+06	2.72221e+06	4.75694e+06	3.77309e+06	5890300	1.55123e+07	4.86086e+06	4.13716e+06
Q7TT37	ELP1_MOUSE	Ikbkap	Elongator complex protein 1	898911	N.A.	1.42722e+06	778223	681021	1.28992e+06	932917	773097
Q9CZX0;Q9CZX0-2	ELP3_MOUSE	Elp3	Elongator complex protein 3	N.A.	N.A.	N.A.	299329	183598	234187	250818	214737
O08579	EMD_MOUSE	Emd	Emerin	4.20971e+06	3.74691e+06	2.07234e+06	2.86529e+06	799654	2.64475e+06	1.20492e+06	1.69552e+06
Q9CR89;Q9CR89-2	ERGI2_MOUSE	Ergic2	Endoplasmic reticulum-Golgi intermediate compartment protein 2	249232	200827	99160.4	198873	96934.5	225539	N.A.	93657.7
Q3UJB9;Q3UJB9-2	EDC4_MOUSE	Edc4	Enhancer of mRNA-decapping protein 4	1.22915e+06	692327	625278	723149	521170	732727	619615	444730
P84089	ERH_MOUSE	Erh	Enhancer of rudimentary homolog	1.10278e+07	5.1172e+06	3.56653e+06	2.79105e+06	1521600	2.64392e+06	2.08464e+06	1.67036e+06
Q91W69	EPN3_MOUSE	Epn3	Epsin-3	432459	N.A.	N.A.	95953.4	N.A.	N.A.	201026	N.A.
Q3V1V3	ESF1_MOUSE	Esf1	ESF1 homolog	223639	207910	127452	154462	155391	232584	93789.9	N.A.
Q91VC3	IF4A3_MOUSE	Eif4a3	Eukaryotic initiation factor 4A-III	2.65232e+07	1.93732e+07	1.52315e+07	1.60688e+07	10500300	1.72033e+07	1.36222e+07	1.32336e+07
P48024	EIF1_MOUSE	Eif1	Eukaryotic translation initiation factor 1	541033	354533	211399	165015	88044	452646	333179	107506
Q6ZWX6	IF2A_MOUSE	Eif2s1	Eukaryotic translation initiation factor 2 subunit 1	2.51435e+06	270159	2.3629e+06	927710	1461620	945770	1.88454e+06	407165
P23116	EIF3A_MOUSE	Eif3a	Eukaryotic translation initiation factor 3 subunit A	2.45794e+06	977322	2.37947e+06	1.87326e+06	2125120	4.22407e+06	1.48954e+06	1.22419e+06
P60229	EIF3E_MOUSE	Eif3e	Eukaryotic translation initiation factor 3 subunit E	1.13191e+06	647387	1.21516e+06	891893	1055540	1.94619e+06	798568	645725
Q9Z1D1	EIF3G_MOUSE	Eif3g	Eukaryotic translation initiation factor 3 subunit G	873172	472532	641772	903111	645633	1.28574e+06	551241	447227
Q9DBZ5	EIF3K_MOUSE	Eif3k	Eukaryotic translation initiation factor 3 subunit K	1.64316e+06	387042	921124	760559	941062	2.20015e+06	682630	372229
Q6NZJ6	IF4G1_MOUSE	Eif4g1	Eukaryotic translation initiation factor 4 gamma 1	2.62718e+06	1.17304e+06	2.11312e+06	1.72058e+06	1420730	2.48531e+06	1.44642e+06	1.01758e+06
P63073	IF4E_MOUSE	Eif4e	Eukaryotic translation initiation factor 4E	N.A.	211596	179781	65370.2	152123	299857	192358	75776
P63242	IF5A1_MOUSE	Eif5a	Eukaryotic translation initiation factor 5A-1	2.21123e+06	604776	599092	355440	459235	870869	912644	385600
O55135	IF6_MOUSE	Eif6	Eukaryotic translation initiation factor 6	7.23614e+06	5.2344e+06	4.63469e+06	4.75298e+06	2354000	5.7382e+06	3.46387e+06	3.45731e+06
Q9QZH6	ECSIT_MOUSE	Ecsit	Evolutionarily conserved signaling intermediate in Toll pathway, mitochondrial	2.27122e+06	2.46422e+06	1.63651e+06	2.49761e+06	790021	1.69288e+06	1.08197e+06	1.39992e+06
Q9DAA6	EXOS1_MOUSE	Exosc1	Exosome complex component CSL4	1.75291e+06	405319	555939	125769	306492	265062	401751	N.A.
Q8BTW3	EXOS6_MOUSE	Exosc6	Exosome complex component MTR3	2.39304e+06	522798	604516	117888	307523	408300	411582	67804.9
Q8VBV3	EXOS2_MOUSE	Exosc2	Exosome complex component RRP4	5.22392e+06	1.73477e+06	1.35045e+06	954708	784126	884086	1.02162e+06	N.A.
Q7TQK4	EXOS3_MOUSE	Exosc3	Exosome complex component RRP40	1.41258e+06	150104	990766	662394	357006	411490	485475	382441
Q921I9	EXOS4_MOUSE	Exosc4	Exosome complex component RRP41	3.27606e+06	782034	1.15483e+06	385798	552686	619306	565152	218710
Q9D753	EXOS8_MOUSE	Exosc8	Exosome complex component RRP43	1.44547e+06	209789	441733	N.A.	266243	350371	289380	184957
Q9JHI7	EXOS9_MOUSE	Exosc9	Exosome complex component RRP45	5.42166e+06	1.94792e+06	1.96271e+06	1.33723e+06	1049010	1.24785e+06	1.12494e+06	821305
Q9CRA8	EXOS5_MOUSE	Exosc5	Exosome complex component RRP46	2.06958e+06	439043	662486	234619	260728	238753	361953	161556
Q9D0M0	EXOS7_MOUSE	Exosc7	Exosome complex exonuclease RRP42	1.77783e+06	619010	689428	387501	304396	245334	524605	199409
Q9CSH3	RRP44_MOUSE	Dis3	Exosome complex exonuclease RRP44	1.62655e+06	377484	565106	375488	284372	658631	319153	227617
P56960	EXOSX_MOUSE	Exosc10	Exosome component 10	3.34363e+06	687840	1.18166e+06	586180	536908	568461	779919	280945
Q9WVL6	EXTL3_MOUSE	Extl3	Exostosin-like 3	1.06479e+06	861888	727493	668371	396652	206929	430584	409801
Q6P5F9	XPO1_MOUSE	Xpo1	Exportin-1	1.08136e+06	777262	1.88709e+06	1.3743e+06	2064920	3.61657e+06	1.15274e+06	854017
Q9ERK4	XPO2_MOUSE	Cse1l	Exportin-2	979399	953862	2.22446e+06	1.65268e+06	1877600	2.1728e+06	1.21986e+06	990001
Q9ESJ0	XPO4_MOUSE	Xpo4	Exportin-4	183290	N.A.	N.A.	N.A.	122219	260910	N.A.	N.A.
Q924C1	XPO5_MOUSE	Xpo5	Exportin-5	231250	381478	917917	720037	894717	1.56951e+06	678148	463950
Q9Z191	EYA4_MOUSE	Eya4	Eyes absent homolog 4	680919	425834	636170	420442	297889	399378	485280	201032
Q920B9	SP16H_MOUSE	Supt16h	FACT complex subunit SPT16	6.43558e+07	8.3793e+06	5.87283e+07	5.01956e+06	42251000	1.15619e+07	5.326e+07	5.81202e+06
Q08943;Q08943-2	SSRP1_MOUSE	Ssrp1	FACT complex subunit SSRP1	6.88198e+06	776408	6.55619e+06	706884	6000240	1.24492e+06	6.61157e+06	710067
Q91WJ8;Q91WJ8-2	FUBP1_MOUSE	Fubp1	Far upstream element-binding protein 1	7.92691e+06	961585	N.A.	N.A.	N.A.	1.06883e+06	1.33354e+06	N.A.
Q3U0V1	FUBP2_MOUSE	Khsrp	Far upstream element-binding protein 2	5.63616e+06	853406	604111	N.A.	N.A.	425632	747148	N.A.
P54731	FAF1_MOUSE	Faf1	FAS-associated factor 1	N.A.	N.A.	N.A.	N.A.	N.A.	403098	N.A.	N.A.
Q7TPD1;Q7TPD1-2	FBX11_MOUSE	Fbxo11	F-box only protein 11	544566	315756	232107	214497	84577.8	176802	172693	145312
Q8BMI0	FBX38_MOUSE	Fbxo38	F-box only protein 38	980402	628166	791523	N.A.	520992	264288	604718	81201.4
Q9QXW0;Q9QXW0-2;Q9QXW0-3	FBXL6_MOUSE	Fbxl6	F-box/LRR-repeat protein 6	N.A.	N.A.	109608	N.A.	N.A.	N.A.	97934.1	N.A.
Q8BHJ5	TBL1R_MOUSE	Tbl1xr1	F-box-like/WD repeat-containing protein TBL1XR1	734303	236759	100456	N.A.	97672.3	129976	N.A.	N.A.
Q8CIB5	FERM2_MOUSE	Fermt2	Fermitin family homolog 2	1.00411e+06	1.08215e+06	1.00149e+06	1.09692e+06	1123590	3.26607e+06	1.16308e+06	919220
Q2VIS4	FILA2_MOUSE	Flg2	Filaggrin-2	N.A.	N.A.	62153	N.A.	45656.9	N.A.	N.A.	N.A.
Q8BTM8	FLNA_MOUSE	Flna	Filamin-A	7.79878e+06	3.07101e+06	4.08739e+06	3.12105e+06	2105730	4.15467e+06	2.81292e+06	1.55564e+06
Q8CI03;Q8CI03-2;Q8CI03-3	FWCH1_MOUSE	Flywch1	FLYWCH-type zinc finger-containing protein 1	N.A.	61161.6	155200	33662.8	16729.7	N.A.	N.A.	N.A.
P47931	FST_MOUSE	Fst	Follistatin	139271	74176.2	117926	78697.6	N.A.	148818	123177	17239.4
P97447	FHL1_MOUSE	Fhl1	Four and a half LIM domains protein 1	1.55167e+07	1.26102e+07	6.67192e+06	6.69229e+06	4438570	7.65786e+06	6.87275e+06	4.31019e+06
O70433	FHL2_MOUSE	Fhl2	Four and a half LIM domains protein 2	91102.6	70549	86592.4	101829	13310.3	54767.6	45548.1	N.A.
Q9R059	FHL3_MOUSE	Fhl3	Four and a half LIM domains protein 3	664576	813169	649577	1.01613e+06	297360	304761	542565	428764
Q61584;Q61584-3	FXR1_MOUSE	Fxr1	Fragile X mental retardation syndrome-related protein 1	2.34593e+07	4.36954e+06	9.71545e+06	2.90055e+06	3011420	6.15294e+06	4.64653e+06	1.71513e+06
Q9WVR4	FXR2_MOUSE	Fxr2	Fragile X mental retardation syndrome-related protein 2	7.25153e+06	1.45763e+06	3.59527e+06	1.10058e+06	1117650	1.80219e+06	1.56165e+06	724741
Q9D6K8	FUND2_MOUSE	Fundc2	FUN14 domain-containing protein 2	1.74253e+06	1.2504e+06	1.7883e+06	1.19197e+06	1321680	2.12382e+06	N.A.	670863
Q9DBM1	GPTC1_MOUSE	Gpatch1	G patch domain-containing protein 1	206386	163372	38626.7	N.A.	N.A.	N.A.	N.A.	N.A.
A2A6A1	GPTC8_MOUSE	Gpatch8	G patch domain-containing protein 8	1.03417e+06	816197	584883	426754	N.A.	N.A.	602654	141197
Q00422	GABPA_MOUSE	Gabpa	GA-binding protein alpha chain	N.A.	N.A.	128587	51345.6	48248.4	90711.7	N.A.	N.A.
P16110	LEG3_MOUSE	Lgals3	Galectin-3	3.02276e+06	2.0867e+06	2.97154e+06	2.89409e+06	2989750	6.99526e+06	1.65706e+06	1.61537e+06
O08573;O08573-2;O08573-3	LEG9_MOUSE	Lgals9	Galectin-9	1.43104e+06	1.02824e+06	837431	932175	457186	1.02779e+06	685780	617516
Q8BKT3	GCFC2_MOUSE	Gcfc2	GC-rich sequence DNA-binding factor 2	N.A.	60488.5	N.A.	N.A.	N.A.	28142.2	N.A.	N.A.
Q8BX17	GEMI5_MOUSE	Gemin5	Gem-associated protein 5	200615	143561	178230	140386	87617.3	261539	111555	N.A.
Q8K284;Q8K284-2	TF3C1_MOUSE	Gtf3c1	General transcription factor 3C polypeptide 1	2.94355e+06	805926	1.41234e+06	562298	546470	746700	928411	191040
Q8BMQ2	TF3C4_MOUSE	Gtf3c4	General transcription factor 3C polypeptide 4	1.71824e+06	304001	749518	378951	382505	341436	549110	N.A.
Q9D0D5	T2EA_MOUSE	Gtf2e1	General transcription factor IIE subunit 1	N.A.	N.A.	N.A.	N.A.	N.A.	169020	N.A.	N.A.
Q3THK3	T2FA_MOUSE	Gtf2f1	General transcription factor IIF subunit 1	32733.6	N.A.	40505.3	N.A.	N.A.	N.A.	65654	N.A.
Q9ESZ8;Q9ESZ8-2;Q9ESZ8-3;Q9ESZ8-4;Q9ESZ8-5;Q9ESZ8-6	GTF2I_MOUSE	Gtf2i	General transcription factor II-I	1.74599e+06	278129	859270	233742	612195	733306	618815	294229
Q9WUU9	GANP_MOUSE	Mcm3ap	Germinal-center associated nuclear protein	1.18437e+06	568258	346207	329567	239596	241745	74003.2	83917.8
Q99J23	GHDC_MOUSE	Ghdc	GH3 domain-containing protein	N.A.	N.A.	N.A.	N.A.	N.A.	129129	N.A.	N.A.
Q9D7M1	GID8_MOUSE	Gid8	Glucose-induced degradation protein 8 homolog	2.74173e+06	1.17459e+06	889470	601420	421574	573109	368262	224474
Q810D6	GRWD1_MOUSE	Grwd1	Glutamate-rich WD repeat-containing protein 1	2.95159e+06	793038	1.23176e+06	390986	547090	382394	655066	314861
Q9CQM9	GLRX3_MOUSE	Glrx3	Glutaredoxin-3	2.28297e+06	1.80039e+06	3.74758e+06	3.66744e+06	3541370	8.00067e+06	1.69232e+06	1.44839e+06
P16858	G3P_MOUSE	Gapdh	Glyceraldehyde-3-phosphate dehydrogenase	1.85628e+07	4.80603e+06	1.23838e+07	6.58511e+06	7573400	1.21588e+07	8.29222e+06	3.89696e+06
Q2NL51	GSK3A_MOUSE	Gsk3a	Glycogen synthase kinase-3 alpha	331356	N.A.	327196	249010	407433	900446	342342	239656
Q9WV60	GSK3B_MOUSE	Gsk3b	Glycogen synthase kinase-3 beta	2.10897e+06	1.06447e+06	1.4337e+06	1.47381e+06	1573520	3.70871e+06	1.43553e+06	1.31463e+06
Q8VCE2	GPN1_MOUSE	Gpn1	GPN-loop GTPase 1	N.A.	N.A.	N.A.	N.A.	N.A.	147193	N.A.	N.A.
P62827	RAN_MOUSE	Ran	GTP-binding nuclear protein Ran	6.11377e+06	3.93121e+06	4.27103e+06	2.70732e+06	3217450	4.53661e+06	3.19913e+06	2.45209e+06
O35969;O35969-2	GAMT_MOUSE	Gamt	Guanidinoacetate N-methyltransferase	N.A.	1.14623e+06	2.81159e+06	2.00645e+06	2155390	4.03114e+06	1.1493e+06	904606
P63094;Q6R0H7	GNAS1_MOUSE;GNAS2_MOUSE	Gnas	Guanine nucleotide-binding protein G(s) subunit alpha isoforms short	1.67881e+06	1.45565e+06	851872	967431	350502	752271	652872	619367
Q8CI11	GNL3_MOUSE	Gnl3	Guanine nucleotide-binding protein-like 3	3.28687e+06	1.47155e+06	1.27513e+06	765614	758040	894617	994437	585085
Q6PGG6	GNL3L_MOUSE	Gnl3l	Guanine nucleotide-binding protein-like 3-like protein	698397	304714	N.A.	326189	380099	648158	441257	258972
Q9CY66;Q9CY66-2;Q9CY66-3	GAR1_MOUSE	Gar1	H/ACA ribonucleoprotein complex subunit 1	1.27485e+07	6.04127e+06	6.53711e+06	4.37535e+06	4482670	6.13899e+06	4.27688e+06	4.26809e+06
Q9CRB2	NHP2_MOUSE	Nhp2	H/ACA ribonucleoprotein complex subunit 2	5.46128e+06	3.13787e+06	3.77046e+06	2.49823e+06	2486140	2.7583e+06	2.26656e+06	2.12553e+06
Q9CQS2	NOP10_MOUSE	Nop10	H/ACA ribonucleoprotein complex subunit 3	551125	562561	485114	294564	373095	1.058e+06	228701	196794
Q9ESX5	DKC1_MOUSE	Dkc1	H/ACA ribonucleoprotein complex subunit 4	1.00741e+07	4.97533e+06	5.39531e+06	4.11558e+06	3546310	4.30531e+06	3.92178e+06	3.24211e+06
O35387	HAX1_MOUSE	Hax1	HCLS1-associated protein X-1	1.09227e+06	736298	538383	602970	213914	795625	330158	338860
Q99M31;Q99M31-2	HSP7E_MOUSE	Hspa14	Heat shock 70 kDa protein 14	N.A.	N.A.	N.A.	N.A.	279220	845611	N.A.	173045
P17879;Q61696	HS71A_MOUSE;HS71B_MOUSE	Hspa1a;Hspa1b	Heat shock 70 kDa protein 1B	2.56758e+06	1.6171e+06	1.07821e+06	1.27826e+06	291941	911605	443831	581766
P16627	HS71L_MOUSE	Hspa1l	Heat shock 70 kDa protein 1-like	2.98134e+06	2.07342e+06	833160	2.06984e+06	N.A.	481492	1.00951e+06	665249
Q61316	HSP74_MOUSE	Hspa4	Heat shock 70 kDa protein 4	400674	113775	126157	109441	192791	597386	N.A.	N.A.
P48722;P48722-2	HS74L_MOUSE	Hspa4l	Heat shock 70 kDa protein 4L	N.A.	N.A.	N.A.	N.A.	76865.6	212972	N.A.	N.A.
P63017	HSP7C_MOUSE	Hspa8	Heat shock cognate 71 kDa protein	1.39158e+08	1.08286e+08	6.38872e+07	7.03768e+07	22360600	3.58677e+07	2.79585e+07	2.99671e+07
Q61699;Q61699-2	HS105_MOUSE	Hsph1	Heat shock protein 105 kDa	2.25603e+06	795025	2.16546e+06	2.18436e+06	1542790	4.1217e+06	1.15545e+06	1.06058e+06
P14602	HSPB1_MOUSE	Hspb1	Heat shock protein beta-1	1.43089e+07	1.07509e+07	9.13018e+06	1.1935e+07	3715560	6.5764e+06	6.69451e+06	5.95031e+06
Q99PR8	HSPB2_MOUSE	Hspb2	Heat shock protein beta-2	2.66297e+06	1.21055e+06	1.74206e+06	403978	843309	2.65756e+06	1.6186e+06	608854
P35385	HSPB7_MOUSE	Hspb7	Heat shock protein beta-7	2.69451e+06	2.13976e+06	1.51267e+06	2.05227e+06	514419	1.15238e+06	815716	812256
Q9JK92	HSPB8_MOUSE	Hspb8	Heat shock protein beta-8	4.28365e+07	3.40724e+07	1.75644e+07	2.02935e+07	2339800	6.22711e+06	6.56384e+06	6.02221e+06
P07901	HS90A_MOUSE	Hsp90aa1	Heat shock protein HSP 90-alpha	1.1246e+07	5.85712e+06	1.91319e+07	1.58559e+07	15820400	3.59915e+07	7.65121e+06	5.44716e+06
P11499	HS90B_MOUSE	Hsp90ab1	Heat shock protein HSP 90-beta	6.864e+07	3.73057e+07	1.19312e+08	9.43728e+07	90800300	1.93219e+08	4.99511e+07	3.96807e+07
P17156	HSP72_MOUSE	Hspa2	Heat shock-related 70 kDa protein 2	758643	N.A.	754639	617302	432890	992075	468106	340474
P51859	HDGF_MOUSE	Hdgf	Hepatoma-derived growth factor	N.A.	N.A.	223764	N.A.	353600	N.A.	460966	N.A.
Q3UMU9;Q3UMU9-2;Q3UMU9-3;Q3UMU9-4	HDGR2_MOUSE	Hdgfrp2	Hepatoma-derived growth factor-related protein 2	60980.5	N.A.	74863	N.A.	N.A.	N.A.	N.A.	N.A.
Q99020	ROAA_MOUSE	Hnrnpab	Heterogeneous nuclear ribonucleoprotein A/B	4.36109e+07	4.94812e+06	8.51475e+06	939132	5417870	1.51542e+06	7.13559e+06	915123
Q9CX86	ROA0_MOUSE	Hnrnpa0	Heterogeneous nuclear ribonucleoprotein A0	2.08142e+07	2.35787e+06	5.54519e+06	754703	2600840	1.29668e+06	3.009e+06	680308
P49312	ROA1_MOUSE	Hnrnpa1	Heterogeneous nuclear ribonucleoprotein A1	7.93977e+07	7.76439e+06	1.25316e+07	1.42259e+06	6725800	2.32284e+06	8.48541e+06	951409
Q8BG05	ROA3_MOUSE	Hnrnpa3	Heterogeneous nuclear ribonucleoprotein A3	7.48135e+07	8.35278e+06	1.89736e+07	2.05457e+06	10076700	3.73857e+06	1.39743e+07	1.30495e+06
Q60668;Q60668-2;Q60668-3;Q60668-4	HNRPD_MOUSE	Hnrnpd	Heterogeneous nuclear ribonucleoprotein D0	1.13928e+08	1.11591e+07	2.55797e+07	2.71475e+06	17149400	5.3708e+06	1.9058e+07	2.27176e+06
Q9Z130	HNRDL_MOUSE	Hnrnpdl	Heterogeneous nuclear ribonucleoprotein D-like	3.34649e+07	7.17352e+06	9.76184e+06	1.6091e+06	5263370	1.8085e+06	8.08906e+06	1.8201e+06
Q9Z2X1;Q9Z2X1-2	HNRPF_MOUSE	Hnrnpf	Heterogeneous nuclear ribonucleoprotein F	1.16223e+07	7.39085e+06	2.81791e+06	3.21191e+06	1252460	3.29925e+06	1.99687e+06	1.79147e+06
O35737	HNRH1_MOUSE	Hnrnph1	Heterogeneous nuclear ribonucleoprotein H	8.46452e+07	3.50577e+07	1.55258e+07	1.55115e+07	6855910	1.35509e+07	1.41335e+07	1.14664e+07
P70333	HNRH2_MOUSE	Hnrnph2	Heterogeneous nuclear ribonucleoprotein H2	1.99954e+07	7.67278e+06	3.1824e+06	3.38588e+06	1972980	2.43862e+06	3.38989e+06	2.00378e+06
Q8R081	HNRPL_MOUSE	Hnrnpl	Heterogeneous nuclear ribonucleoprotein L	4.67108e+07	1.10468e+07	1.02076e+07	4.05246e+06	6248730	4.08045e+06	7.5681e+06	3.21133e+06
Q921F4	HNRLL_MOUSE	Hnrnpll	Heterogeneous nuclear ribonucleoprotein L-like	2.00634e+06	693967	1.04562e+06	499004	759237	1.19686e+06	902943	414114
Q9D0E1;Q9D0E1-2	HNRPM_MOUSE	Hnrnpm	Heterogeneous nuclear ribonucleoprotein M	2.97575e+07	1.49597e+07	7.7689e+06	8.25501e+06	4642610	6.24415e+06	4.38874e+06	3.05511e+06
Q7TMK9	HNRPQ_MOUSE	Syncrip	Heterogeneous nuclear ribonucleoprotein Q	1.96812e+07	1.79435e+06	4.26232e+06	753999	2812320	1.58837e+06	3.77597e+06	425749
Q8VEK3	HNRPU_MOUSE	Hnrnpu	Heterogeneous nuclear ribonucleoprotein U	1.20538e+08	1.80154e+07	2.92995e+07	3.60206e+06	15175400	7.27537e+06	1.95845e+07	3.94066e+06
Q8VDM6;Q8VDM6-2	HNRL1_MOUSE	Hnrnpul1	Heterogeneous nuclear ribonucleoprotein U-like protein 1	4.37742e+06	3.30944e+06	849090	897992	338243	834700	407779	486345
Q00PI9	HNRL2_MOUSE	Hnrnpul2	Heterogeneous nuclear ribonucleoprotein U-like protein 2	2.62953e+07	1.63613e+07	6.41815e+06	6.55779e+06	3405990	5.06727e+06	4.96873e+06	4.19829e+06
O88569	ROA2_MOUSE	Hnrnpa2b1	Heterogeneous nuclear ribonucleoproteins A2/B1	1.5064e+08	1.69465e+07	2.93978e+07	3.35557e+06	13464700	6.98212e+06	1.92169e+07	1.90766e+06
Q9JLR9	HIG1A_MOUSE	Higd1a	HIG1 domain family member 1A, mitochondrial	504063	522842	294677	344097	N.A.	266640	115386	154206
Q9DC33;Q9DC33-2	HM20A_MOUSE	Hmg20a	High mobility group protein 20A	366505	N.A.	312003	N.A.	270079	N.A.	278222	N.A.
P63158	HMGB1_MOUSE	Hmgb1	High mobility group protein B1	3.07485e+06	N.A.	4.63002e+06	N.A.	4249810	1.70665e+06	4.59816e+06	N.A.
P30681	HMGB2_MOUSE	Hmgb2	High mobility group protein B2	N.A.	N.A.	810044	N.A.	495420	N.A.	804809	N.A.
O54879	HMGB3_MOUSE	Hmgb3	High mobility group protein B3	N.A.	N.A.	533108	N.A.	372858	N.A.	N.A.	N.A.
P17095	HMGA1_MOUSE	Hmga1	High mobility group protein HMG-I/HMG-Y	4.74693e+06	358836	3.07139e+06	104168	864317	274639	1.85867e+06	116827
P52927	HMGA2_MOUSE	Hmga2	High mobility group protein HMGI-C	763932	406826	1.64383e+06	145691	832386	71273.7	1.02565e+06	362082
Q8BRB7	KAT6B_MOUSE	Kat6b	Histone acetyltransferase KAT6B	3.84156e+06	9.44936e+06	7.27858e+06	6.98264e+06	3841800	8.93409e+06	6.75917e+06	7.0292e+06
Q9D1P2;Q9D1P2-2	KAT8_MOUSE	Kat8	Histone acetyltransferase KAT8	925774	N.A.	298484	N.A.	N.A.	N.A.	N.A.	N.A.
B2RWS6;P45481	CBP_MOUSE;EP300_MOUSE	Crebbp;Ep300	Histone acetyltransferase p300	278259	304410	173640	226202	131595	66933.9	N.A.	N.A.
Q8BY71	HAT1_MOUSE	Hat1	Histone acetyltransferase type B catalytic subunit	N.A.	N.A.	N.A.	N.A.	N.A.	171218	N.A.	N.A.
Q9CQE6	ASF1A_MOUSE	Asf1a	Histone chaperone ASF1A	189974	163609	119890	92422.8	80723.4	136238	N.A.	92669.9
P70288	HDAC2_MOUSE	Hdac2	Histone deacetylase 2	3.28051e+06	1.74309e+06	1.18521e+06	863303	780304	1.15084e+06	946775	527236
O55128	SAP18_MOUSE	Sap18	Histone deacetylase complex subunit SAP18	1.68778e+07	6.01674e+06	8.92343e+06	5.67606e+06	5939860	7.32372e+06	6.86903e+06	4.87469e+06
Q9WVG6;Q9WVG6-2	CARM1_MOUSE	Carm1	Histone-arginine methyltransferase CARM1	N.A.	N.A.	N.A.	196442	N.A.	572266	N.A.	N.A.
Q60972	RBBP4_MOUSE	Rbbp4	Histone-binding protein RBBP4	1.85388e+07	6.71645e+06	5.24274e+06	3.06511e+06	2572660	3.7385e+06	2.93881e+06	1.03252e+06
Q60973	RBBP7_MOUSE	Rbbp7	Histone-binding protein RBBP7	558402	N.A.	N.A.	N.A.	N.A.	114983	N.A.	N.A.
Q9Z148;Q9Z148-2;Q9Z148-3	EHMT2_MOUSE	Ehmt2	Histone-lysine N-methyltransferase EHMT2	1.99317e+06	1.33882e+06	622404	832024	259307	870175	576380	363829
Q91WC0	SETD3_MOUSE	Setd3	Histone-lysine N-methyltransferase setd3	N.A.	239644	532146	561280	542732	1.13536e+06	423370	411857
P97443;P97443-2	SMYD1_MOUSE	Smyd1	Histone-lysine N-methyltransferase Smyd1	2.47651e+06	1.12372e+06	1.88118e+06	1.72276e+06	1728310	3.04465e+06	1.1363e+06	905145
Q9CWR2	SMYD3_MOUSE	Smyd3	Histone-lysine N-methyltransferase SMYD3	N.A.	N.A.	N.A.	N.A.	N.A.	88660.6	N.A.	N.A.
Q8BGC0	HTSF1_MOUSE	Htatsf1	HIV Tat-specific factor 1 homolog	3.85682e+06	246276	640506	173004	210196	31826.7	176206	N.A.
P53564;P53564-2;P53564-3	CUX1_MOUSE	Cux1	Homeobox protein cut-like 1	1.08181e+06	201802	513551	N.A.	61827.2	N.A.	370557	N.A.
O70477	PKNX1_MOUSE	Pknox1	Homeobox protein PKNOX1	N.A.	93332.9	106385	80999.4	75344.6	102497	117795	53770.1
Q62231;Q62232	SIX1_MOUSE;SIX2_MOUSE	Six1;Six2	Homeobox protein SIX1	927333	N.A.	795607	705726	396724	1.10818e+06	728953	N.A.
Q61191	HCFC1_MOUSE	Hcfc1	Host cell factor 1	6.9354e+06	2.06619e+06	1.78715e+06	899480	780063	1.24957e+06	988637	331257
P42859	HD_MOUSE	Htt	Huntingtin	N.A.	N.A.	N.A.	36308.4	47500.1	52916	36482.8	N.A.
Q8VD75	HIP1_MOUSE	Hip1	Huntingtin-interacting protein 1	2.09646e+06	604219	1.26446e+06	999379	814821	1.92204e+06	1.09466e+06	575459
P52293	IMA1_MOUSE	Kpna2	Importin subunit alpha-1	1.16595e+06	571848	677351	471519	449140	903954	574265	468126
O35343	IMA3_MOUSE	Kpna4	Importin subunit alpha-3	2.51413e+07	1.14982e+07	1.41505e+07	1.35537e+07	9424960	2.06048e+07	7.21163e+06	5.49132e+06
O35344	IMA4_MOUSE	Kpna3	Importin subunit alpha-4	3.3462e+06	1.30431e+06	1.57429e+06	1.15763e+06	1302770	3.57191e+06	867786	647560
Q60960	IMA5_MOUSE	Kpna1	Importin subunit alpha-5	1.17327e+06	778880	795003	692086	586717	1.19676e+06	532553	437619
O35345	IMA7_MOUSE	Kpna6	Importin subunit alpha-7	3.99502e+06	1.60036e+06	2.63586e+06	2.3732e+06	2150250	3.65197e+06	1.84959e+06	1.5663e+06
P70168	IMB1_MOUSE	Kpnb1	Importin subunit beta-1	3.74068e+06	1.53351e+06	2.34674e+06	2.0509e+06	1611570	2.995e+06	1.17612e+06	939740
Q8K2V6;Q8K2V6-2	IPO11_MOUSE	Ipo11	Importin-11	N.A.	N.A.	158164	N.A.	122861	108655	N.A.	89495.6
Q8K0C1	IPO13_MOUSE	Ipo13	Importin-13	N.A.	N.A.	83517.2	77780.2	71788.8	122700	64620.6	36290
Q8VI75	IPO4_MOUSE	Ipo4	Importin-4	1.06889e+06	599071	1.57043e+06	1.36854e+06	1597690	3.0253e+06	936679	754627
Q8BKC5	IPO5_MOUSE	Ipo5	Importin-5	3.22053e+06	2.55593e+06	2.87125e+06	2.44618e+06	2252710	4.84916e+06	1.73663e+06	1.24711e+06
Q9EPL8	IPO7_MOUSE	Ipo7	Importin-7	1.46363e+06	1.00986e+06	2.18692e+06	1.73608e+06	2185770	3.04546e+06	1.36604e+06	1.16999e+06
Q91YE6	IPO9_MOUSE	Ipo9	Importin-9	662424	228904	1.28581e+06	955642	1075840	1.81888e+06	695355	547024
Q8K3G5	VRK3_MOUSE	Vrk3	Inactive serine/threonine-protein kinase VRK3	346939	N.A.	186769	N.A.	153469	N.A.	N.A.	N.A.
Q920Q8;Q920Q8-3;Q920Q8-4	NS1BP_MOUSE	Ivns1abp	Influenza virus NS1A-binding protein homolog	N.A.	N.A.	N.A.	N.A.	97674.8	212510	N.A.	N.A.
Q60680;Q60680-2;Q60680-3	IKKA_MOUSE	Chuk	Inhibitor of nuclear factor kappa-B kinase subunit alpha	N.A.	N.A.	304248	N.A.	123022	197752	157143	N.A.
O88351	IKKB_MOUSE	Ikbkb	Inhibitor of nuclear factor kappa-B kinase subunit beta	N.A.	1.72854e+06	1.49246e+06	1.89725e+06	816161	1.57656e+06	1.08172e+06	1.26816e+06
Q9WU40;Q9WU40-2	MAN1_MOUSE	Lemd3	Inner nuclear membrane protein Man1	5.9119e+06	4.76013e+06	3.4267e+06	4.26475e+06	1938630	4.20357e+06	2.70035e+06	3.3176e+06
P24547	IMDH2_MOUSE	Impdh2	Inosine-5'-monophosphate dehydrogenase 2	88295.2	N.A.	N.A.	N.A.	N.A.	45514.1	15829.7	N.A.
P70227	ITPR3_MOUSE	Itpr3	Inositol 1,4,5-trisphosphate receptor type 3	477278	465624	430052	433723	N.A.	154165	N.A.	N.A.
Q5SF07;Q5SF07-2	IF2B2_MOUSE	Igf2bp2	Insulin-like growth factor 2 mRNA-binding protein 2	N.A.	N.A.	18801	N.A.	17704.1	38719.4	35054.1	25048.2
Q9CPN8	IF2B3_MOUSE	Igf2bp3	Insulin-like growth factor 2 mRNA-binding protein 3	1.94081e+06	685422	1.19175e+06	701631	589078	798014	962191	424343
Q6P4S8	INT1_MOUSE	Ints1	Integrator complex subunit 1	3.98144e+06	1.97982e+06	1.74199e+06	1.35726e+06	914509	1.37161e+06	1.05903e+06	671056
Q8K2A7	INT10_MOUSE	Ints10	Integrator complex subunit 10	2.0192e+06	1.14969e+06	911509	423423	402425	284413	293386	245179
Q9CWS4	INT11_MOUSE	Cpsf3l	Integrator complex subunit 11	1.21104e+06	457665	528631	300809	339745	329209	265344	105678
Q80UK8	INT2_MOUSE	Ints2	Integrator complex subunit 2	1.40102e+06	711140	476889	387724	248791	368898	365818	157533
Q7TPD0	INT3_MOUSE	Ints3	Integrator complex subunit 3	7.01281e+06	2.24578e+06	2.84254e+06	1.63541e+06	1137860	1.11364e+06	1.9731e+06	855540
Q8CIM8	INT4_MOUSE	Ints4	Integrator complex subunit 4	2.35437e+06	1.23609e+06	994643	701748	505242	840922	527889	362182
Q8CHT3	INT5_MOUSE	Ints5	Integrator complex subunit 5	991283	538937	385950	330797	202831	236581	170819	148700
Q6PCM2;Q6PCM2-2	INT6_MOUSE	Ints6	Integrator complex subunit 6	1.24341e+06	695641	482828	320642	175307	490667	217463	192904
Q7TQK1	INT7_MOUSE	Ints7	Integrator complex subunit 7	1.75741e+06	680425	619716	391006	339982	277197	358684	194001
Q80V86	INT8_MOUSE	Ints8	Integrator complex subunit 8	1.27883e+06	560279	631026	326581	458401	192916	616740	198479
Q8K114	INT9_MOUSE	Ints9	Integrator complex subunit 9	1.22308e+06	639014	390028	197555	150660	150506	N.A.	N.A.
Q8R0F6;Q8R0F6-2	ILKAP_MOUSE	Ilkap	Integrin-linked kinase-associated serine/threonine phosphatase 2C	N.A.	N.A.	1.51288e+06	N.A.	252117	1.37474e+06	1.74678e+06	N.A.
O55222	ILK_MOUSE	Ilk	Integrin-linked protein kinase	1.63816e+06	1.05114e+06	1.21601e+06	1.31705e+06	930513	1.89845e+06	1.09716e+06	971282
P70671	IRF3_MOUSE	Irf3	Interferon regulatory factor 3	N.A.	N.A.	N.A.	N.A.	23376.5	71540	N.A.	N.A.
Q9R002	IFI2_MOUSE	Ifi202	Interferon-activable protein 202	441031	367291	412078	N.A.	232571	302157	372393	324533
Q3U1G5	I20L2_MOUSE	Isg20l2	Interferon-stimulated 20 kDa exonuclease-like 2	2.0108e+06	1.16671e+06	664409	685146	336205	379817	285385	234447
Q9CXY6	ILF2_MOUSE	Ilf2	Interleukin enhancer-binding factor 2	2.47692e+07	2.8792e+06	6.08754e+06	1.32455e+06	3485430	1.68731e+06	4.04501e+06	935912
Q9Z1X4;Q9Z1X4-2;Q9Z1X4-3	ILF3_MOUSE	Ilf3	Interleukin enhancer-binding factor 3	1.76751e+07	2.06837e+06	4.53579e+06	802632	2959150	1.43362e+06	3.38345e+06	854572
Q8BXL9;Q8BXL9-5;Q8BXL9-6	IFFO1_MOUSE	Iffo1	Intermediate filament family orphan 1	102909	115044	72152.5	103067	8960.34	N.A.	38979.9	18108.9
Q8CFQ3	AQR_MOUSE	Aqr	Intron-binding protein aquarius	5.24204e+06	2.70423e+06	2.81359e+06	2.43869e+06	1573950	1.64007e+06	2.63062e+06	2.12696e+06
O70133-2	DHX9_MOUSE	Dhx9	Isoform 2 of ATP-dependent RNA helicase A	5.17268e+07	1.3057e+07	2.03164e+07	8.12234e+06	10028400	5.76578e+06	1.55139e+07	7.84453e+06
Q8BK63-2	KC1A_MOUSE	Csnk1a1	Isoform 2 of Casein kinase I isoform alpha	3.74623e+06	690856	1.87661e+06	490078	958832	686758	1.12216e+06	246850
P53996-2;P53996-3	CNBP_MOUSE	Cnbp	Isoform 2 of Cellular nucleic acid-binding protein	1.1592e+06	892874	435758	546056	N.A.	699906	316352	290981
Q811D0-2;Q811D0-3	DLG1_MOUSE	Dlg1	Isoform 2 of Disks large homolog 1	452529	170500	149212	70350.4	106734	194345	152838	77913.4
Q2KHI9-2	MCM9_MOUSE	Mcm9	Isoform 2 of DNA helicase MCM9	354569	110295	N.A.	N.A.	165413	380111	88304.6	95851.9
Q99M87-2	DNJA3_MOUSE	Dnaja3	Isoform 2 of DnaJ homolog subfamily A member 3, mitochondrial	6.16468e+06	4.03489e+06	3.66598e+06	3.48441e+06	2478600	4.36834e+06	2.85168e+06	2.11214e+06
Q9ESD7-2;Q9ESD7-3	DYSF_MOUSE	Dysf	Isoform 2 of Dysferlin	1.77435e+06	1.24343e+06	914612	925736	399363	669736	865752	666794
P57776-2	EF1D_MOUSE	Eef1d	Isoform 2 of Elongation factor 1-delta	N.A.	N.A.	N.A.	N.A.	N.A.	52779.4	150279	N.A.
Q3TEA8-2	HP1B3_MOUSE	Hp1bp3	Isoform 2 of Heterochromatin protein 1-binding protein 3	1.81701e+07	2.40993e+06	6.95944e+06	854623	6916180	1.0052e+06	4.78261e+06	978736
Q7TMK9-2	HNRPQ_MOUSE	Syncrip	Isoform 2 of Heterogeneous nuclear ribonucleoprotein Q	1.75916e+06	284995	623596	194109	315937	180448	437781	110934
Q9ESL4-2	MLTK_MOUSE	Zak	Isoform 2 of Mitogen-activated protein kinase kinase kinase MLT	1.62717e+06	1.10035e+06	2.31552e+06	1.9216e+06	2186400	4.33321e+06	1.28182e+06	1.04209e+06
Q8VE10-2	NAA40_MOUSE	Naa40	Isoform 2 of N-alpha-acetyltransferase 40	847316	282427	292888	N.A.	235345	N.A.	602193	161317
Q3UEB3-2	PUF60_MOUSE	Puf60	Isoform 2 of Poly(U)-binding-splicing factor PUF60	2.59669e+07	5.89651e+06	7.46519e+06	3.49128e+06	4140300	3.28046e+06	4.29557e+06	1.64212e+06
Q99KG3-2	RBM10_MOUSE	Rbm10	Isoform 2 of RNA-binding protein 10	1.94181e+06	520857	472453	221485	166200	159503	282371	130066
Q8BZX4-2	SREK1_MOUSE	Srek1	Isoform 2 of Splicing regulatory glutamine/lysine-rich protein 1	1.66591e+06	436252	427095	452107	178453	146902	277149	325040
Q9D666-2	SUN1_MOUSE	Sun1	Isoform 2 of SUN domain-containing protein 1	1.76905e+06	1.61992e+06	1.04747e+06	1.38357e+06	756899	1.6822e+06	790695	1.19691e+06
Q9JKB3-2	YBOX3_MOUSE	Ybx3	Isoform 2 of Y-box-binding protein 3	1.17615e+07	6.48443e+06	3.85905e+06	2.96692e+06	1274520	861377	2.86334e+06	3.65952e+06
P61979-3	HNRPK_MOUSE	Hnrnpk	Isoform 3 of Heterogeneous nuclear ribonucleoprotein K	8.91862e+07	1.4231e+07	1.95573e+07	7.84236e+06	12432000	2.00647e+07	1.36443e+07	6.48223e+06
A2ASS6-3	TITIN_MOUSE	Ttn	Isoform 3 of Titin	4.19049e+06	3.08324e+06	1.2999e+06	1.74489e+06	227905	542878	608335	730487
Q6PHZ2-5	KCC2D_MOUSE	Camk2d	Isoform 4 of Calcium/calmodulin-dependent protein kinase type II subunit delta	3.42688e+06	2.52775e+06	1.56014e+06	1.74322e+06	815215	1.80086e+06	1.01006e+06	1.09425e+06
Q6ZWR6-4	SYNE1_MOUSE	Syne1	Isoform 4 of Nesprin-1	7.95419e+06	8.24465e+06	3.71389e+06	5.92927e+06	1378340	2.43644e+06	2.05537e+06	2.43933e+06
Q9D666-4	SUN1_MOUSE	Sun1	Isoform 4 of SUN domain-containing protein 1	4.84876e+06	4.79991e+06	3.08931e+06	3.69402e+06	1844420	4.2792e+06	2.24598e+06	2.73768e+06
Q9Z204-2	HNRPC_MOUSE	Hnrnpc	Isoform C1 of Heterogeneous nuclear ribonucleoproteins C1/C2	6.25222e+07	3.57245e+07	1.81476e+07	1.27621e+07	7012300	1.23012e+07	1.03722e+07	7.66615e+06
Q61029-3	LAP2B_MOUSE	Tmpo	Isoform Epsilon of Lamina-associated polypeptide 2, isoforms beta/delta/epsilon/gamma	4.44775e+07	3.61861e+07	1.86718e+07	2.58905e+07	7716800	1.93613e+07	1.06391e+07	1.49628e+07
P52480-2	KPYM_MOUSE	Pkm	Isoform M1 of Pyruvate kinase PKM	2.30012e+06	2.33624e+06	1.87349e+06	2.27401e+06	1504150	5.76517e+06	1.46543e+06	1.31418e+06
O35226-2	PSMD4_MOUSE	Psmd4	Isoform Rpn10B of 26S proteasome non-ATPase regulatory subunit 4	9.99858e+06	1.03683e+06	1.52174e+06	786286	960957	1.42852e+06	834993	230685
O35226-4	PSMD4_MOUSE	Psmd4	Isoform Rpn10D of 26S proteasome non-ATPase regulatory subunit 4	1.58411e+06	137793	218830	93910.2	106808	171148	N.A.	N.A.
Q9CX00	IST1_MOUSE	Ist1	IST1 homolog	N.A.	N.A.	242259	N.A.	133163	458070	138462	119958
Q02257	PLAK_MOUSE	Jup	Junction plakoglobin	1.05454e+06	1.03998e+06	1.42859e+06	909961	651093	1.32724e+06	549830	363581
Q9ET78	JPH2_MOUSE	Jph2	Junctophilin-2	6.06172e+06	4.13267e+06	2.63009e+06	2.29959e+06	772356	955375	1.57569e+06	573499
A2RSY1;A2RSY1-2;A2RSY1-3	KANL3_MOUSE	Kansl3	KAT8 regulatory NSL complex subunit 3	246061	111391	85760.3	41358.5	43697.5	48290.1	N.A.	30502.3
Q9WV86	KTNA1_MOUSE	Katna1	Katanin p60 ATPase-containing subunit A1	N.A.	N.A.	N.A.	N.A.	N.A.	89565.5	N.A.	N.A.
Q99JN2;Q99JN2-2	KLH22_MOUSE	Klhl22	Kelch-like protein 22	N.A.	334002	432824	463698	436469	1.11132e+06	427957	298412
Q8BWA5	KLH31_MOUSE	Klhl31	Kelch-like protein 31	1.01146e+07	1.50967e+06	3.17608e+06	1.79241e+06	2079490	3.70061e+06	3.73697e+06	1.97959e+06
P11679	K2C8_MOUSE	Krt8	Keratin, type II cytoskeletal 8	1.69775e+06	N.A.	1.495e+06	N.A.	N.A.	N.A.	N.A.	N.A.
Q60749	KHDR1_MOUSE	Khdrbs1	KH domain-containing, RNA-binding, signal transduction-associated protein 1	7.62883e+06	1.02741e+06	2.30692e+06	739132	1285040	1.96101e+06	1.35253e+06	460437
L0N7N1;Q80TF6;Q9WV04	KIF14_MOUSE;KIF9_MOUSE;STAR9_MOUSE	Kif14;Kif9;Stard9	Kinesin-like protein KIF14	N.A.	N.A.	N.A.	N.A.	N.A.	695964	N.A.	N.A.
Q8BGA5	KRR1_MOUSE	Krr1	KRR1 small subunit processome component homolog	3.47832e+06	2.03294e+06	1.44205e+06	1.41082e+06	1017340	1.21811e+06	1.07705e+06	1.25637e+06
Q61033	LAP2A_MOUSE	Tmpo	Lamina-associated polypeptide 2, isoforms alpha/zeta	3.3134e+06	1.40772e+06	1.22044e+06	1.13739e+06	438281	988779	608462	649684
Q3U9G9	LBR_MOUSE	Lbr	Lamin-B receptor	1.23579e+06	1.32926e+06	632831	920502	311025	790238	437830	857054
P14733	LMNB1_MOUSE	Lmnb1	Lamin-B1	1.24924e+07	1.15896e+07	8.1739e+06	9.74777e+06	7130870	1.6101e+07	8.11929e+06	1.01354e+07
P21619	LMNB2_MOUSE	Lmnb2	Lamin-B2	5.6937e+07	5.0705e+07	3.24756e+07	4.45067e+07	16833300	3.83081e+07	2.41688e+07	3.28787e+07
Q05CL8	LARP7_MOUSE	Larp7	La-related protein 7	1.70338e+06	659370	544336	501532	445597	553975	313934	189022
Q9Z1R2	BAG6_MOUSE	Bag6	Large proline-rich protein BAG6	1.54231e+06	946803	829541	800733	504994	1.8025e+06	177782	383717
Q6DVA0	LEMD2_MOUSE	Lemd2	LEM domain-containing protein 2	2.18614e+06	2.51984e+06	2.3346e+06	2.59953e+06	2131830	3.99848e+06	1.9431e+06	2.90503e+06
Q924L1;Q924L1-2;Q924L1-3	LTMD1_MOUSE	Letmd1	LETM1 domain-containing protein 1	403499	413191	275967	309819	N.A.	N.A.	95761.2	235950
Q6PB66	LPPRC_MOUSE	Lrpprc	Leucine-rich PPR motif-containing protein, mitochondrial	2.27384e+06	1.59129e+06	924337	737343	1154100	2.72745e+06	913828	568364
O88520	SHOC2_MOUSE	Shoc2	Leucine-rich repeat protein SHOC-2	N.A.	N.A.	101238	N.A.	81979.8	145928	117077	90865.3
Q922Q8	LRC59_MOUSE	Lrrc59	Leucine-rich repeat-containing protein 59	1.96328e+07	1.09433e+07	1.00034e+07	8.73624e+06	4498200	9.4767e+06	5.70272e+06	4.3349e+06
Q8CBY3	LENG8_MOUSE	Leng8	Leukocyte receptor cluster member 8 homolog	583056	N.A.	N.A.	N.A.	N.A.	N.A.	N.A.	69526.1
Q8VEE1	LMCD1_MOUSE	Lmcd1	LIM and cysteine-rich domains protein 1	2.07344e+06	1.52789e+06	1.48265e+06	1.64265e+06	914587	1.98974e+06	941704	932875
Q8BFW7;Q8BFW7-4	LPP_MOUSE	Lpp	Lipoma-preferred partner homolog	1.03267e+06	1.10228e+06	649865	587264	243197	846911	361818	347354
E9Q286	ICE1_MOUSE	Ice1	Little elongation complex subunit 1	97141.4	N.A.	N.A.	N.A.	N.A.	N.A.	N.A.	N.A.
Q9DBN5	LONP2_MOUSE	Lonp2	Lon protease homolog 2, peroxisomal	2.1189e+06	1.45302e+06	1.07389e+06	785926	946561	1.25846e+06	927122	555176
Q5SUF2	LC7L3_MOUSE	Luc7l3	Luc7-like protein 3	3.15538e+06	711873	1.29432e+06	570908	761857	933699	1.06654e+06	449989
P32067	LA_MOUSE	Ssb	Lupus La protein homolog	1.37314e+07	1.05387e+07	4.51928e+06	5.63868e+06	2778070	5.41206e+06	3.57884e+06	4.54926e+06
Q6PCM1	KDM3A_MOUSE	Kdm3a	Lysine-specific demethylase 3A	84568.9	N.A.	N.A.	N.A.	N.A.	N.A.	N.A.	N.A.
Q3UXZ9	KDM5A_MOUSE	Kdm5a	Lysine-specific demethylase 5A	416282	233664	282512	183657	144162	95607.6	173103	85257
Q80Y84;Q80Y84-2	KDM5B_MOUSE	Kdm5b	Lysine-specific demethylase 5B	427576	284506	315592	303051	133201	177318	215374	157457
Q9WTU0	PHF2_MOUSE	Phf2	Lysine-specific demethylase PHF2	854823	150290	367906	339026	319764	748323	306462	88486.9
Q6ZQ88	KDM1A_MOUSE	Kdm1a	Lysine-specific histone demethylase 1A	2.62018e+06	1.26046e+06	902812	726732	570969	1.08996e+06	669032	379102
Q99MN1	SYK_MOUSE	Kars	Lysine--tRNA ligase	1.43971e+06	742110	1.15454e+06	832006	614227	861932	856649	442813
Q4VC33;Q4VC33-2	MAEA_MOUSE	Maea	Macrophage erythroblast attacher	1.62216e+06	565282	519628	360909	285862	460654	N.A.	N.A.
P24452	CAPG_MOUSE	Capg	Macrophage-capping protein	531474	82217.5	301505	174741	281605	894855	115614	N.A.
Q9DCX1	MD2BP_MOUSE	Mad2l1bp	MAD2L1-binding protein	174485	N.A.	N.A.	N.A.	N.A.	56066.3	35391.1	N.A.
P27790	CENPB_MOUSE	Cenpb	Major centromere autoantigen B	405697	288153	240766	183273	165396	256613	199769	151839
Q9EQK5	MVP_MOUSE	Mvp	Major vault protein	394186	N.A.	466252	393380	296509	432017	204344	N.A.
Q9WVG9;Q9WVG9-2	MS3L1_MOUSE	Msl3	Male-specific lethal 3 homolog	3.31652e+06	3.43526e+06	2.84117e+06	2.17119e+06	2182410	1.27048e+06	2.65254e+06	1.80105e+06
Q8K310	MATR3_MOUSE	Matr3	Matrin-3	4.03129e+07	1.48115e+07	1.28392e+07	9.06167e+06	6402890	5.14131e+06	8.98675e+06	4.70377e+06
Q925J9;Q925J9-2;Q925J9-3;Q925J9-4	MED1_MOUSE	Med1	Mediator of RNA polymerase II transcription subunit 1	1.53872e+06	300282	478353	N.A.	326994	249748	390822	193875
Q9CXU0	MED10_MOUSE	Med10	Mediator of RNA polymerase II transcription subunit 10	734715	N.A.	N.A.	N.A.	N.A.	N.A.	N.A.	N.A.
Q9D8C6	MED11_MOUSE	Med11	Mediator of RNA polymerase II transcription subunit 11	450038	N.A.	N.A.	N.A.	12934.2	N.A.	29184.6	N.A.
A2AGH6;A2AGH6-2	MED12_MOUSE	Med12	Mediator of RNA polymerase II transcription subunit 12	647971	N.A.	N.A.	179682	187522	234996	201634	93373.3
Q5SWW4	MED13_MOUSE	Med13	Mediator of RNA polymerase II transcription subunit 13	320358	N.A.	N.A.	N.A.	N.A.	N.A.	N.A.	N.A.
A2ABV5	MED14_MOUSE	Med14	Mediator of RNA polymerase II transcription subunit 14	661258	N.A.	262766	342005	102628	114832	149939	N.A.
Q924H2	MED15_MOUSE	Med15	Mediator of RNA polymerase II transcription subunit 15	448944	71354	N.A.	N.A.	N.A.	N.A.	N.A.	N.A.
Q6PGF3	MED16_MOUSE	Med16	Mediator of RNA polymerase II transcription subunit 16	1.65676e+06	N.A.	N.A.	N.A.	278113	N.A.	N.A.	N.A.
Q8VCD5	MED17_MOUSE	Med17	Mediator of RNA polymerase II transcription subunit 17	927777	286849	231191	N.A.	98177.7	126451	68797.7	N.A.
Q9R0X0;Q9R0X0-2;Q9R0X0-3	MED20_MOUSE	Med20	Mediator of RNA polymerase II transcription subunit 20	894067	326379	466705	201614	281990	332639	300473	134204
Q80YQ2;Q80YQ2-2	MED23_MOUSE	Med23	Mediator of RNA polymerase II transcription subunit 23	1.57103e+06	366346	556332	161097	274485	239641	307045	103361
Q99K74;Q99K74-2	MED24_MOUSE	Med24	Mediator of RNA polymerase II transcription subunit 24	1.16413e+06	214647	331240	N.A.	130924	67112.3	170616	N.A.
Q8VCB2;Q8VCB2-2;Q8VCB2-3	MED25_MOUSE	Med25	Mediator of RNA polymerase II transcription subunit 25	2.25044e+06	485288	761789	381217	493703	712072	385746	158658
Q9DB40;Q9DB40-2	MED27_MOUSE	Med27	Mediator of RNA polymerase II transcription subunit 27	505355	114222	116553	N.A.	68340.6	54333.6	86003.1	N.A.
Q9CQI9	MED30_MOUSE	Med30	Mediator of RNA polymerase II transcription subunit 30	377373	90230.5	125797	N.A.	N.A.	N.A.	N.A.	N.A.
Q9CQA5	MED4_MOUSE	Med4	Mediator of RNA polymerase II transcription subunit 4	2.22529e+06	1.7071e+06	994682	N.A.	N.A.	518506	N.A.	N.A.
Q9D7W5	MED8_MOUSE	Med8	Mediator of RNA polymerase II transcription subunit 8	998803	N.A.	444406	N.A.	N.A.	N.A.	N.A.	N.A.
Q9QYH6	MAGD1_MOUSE	Maged1	Melanoma-associated antigen D1	594492	482050	549882	702233	248100	96905.5	372908	458267
Q80UU9	PGRC2_MOUSE	Pgrmc2	Membrane-associated progesterone receptor component 2	1.4834e+06	1.62956e+06	1.05571e+06	1.15463e+06	753483	1.9389e+06	944927	850584
P97772;P97772-2	GRM1_MOUSE	Grm1	Metabotropic glutamate receptor 1	951357	252177	315202	156033	120256	254511	170244	N.A.
Q8K4B0	MTA1_MOUSE	Mta1	Metastasis-associated protein MTA1	5.23483e+06	1.80331e+06	1.44017e+06	1.01211e+06	805907	895262	839343	390835
Q9R190	MTA2_MOUSE	Mta2	Metastasis-associated protein MTA2	8.16008e+06	2.43033e+06	2.15132e+06	1.03608e+06	1434390	1.64625e+06	1.24163e+06	548073
Q924K8;Q924K8-2	MTA3_MOUSE	Mta3	Metastasis-associated protein MTA3	1.27302e+06	N.A.	416389	N.A.	201747	294959	861512	N.A.
Q68FL6	SYMC_MOUSE	Mars	Methionine--tRNA ligase, cytoplasmic	1.84922e+06	962795	1.83379e+06	1.47075e+06	1068370	2.55196e+06	756624	627367
Q9Z2E1	MBD2_MOUSE	Mbd2	Methyl-CpG-binding domain protein 2	1.79598e+06	438447	828625	240298	386786	N.A.	495627	N.A.
Q9Z2D8;Q9Z2D8-2	MBD3_MOUSE	Mbd3	Methyl-CpG-binding domain protein 3	3.17103e+07	2.08964e+07	1.99388e+07	2.03795e+07	7347330	1.5376e+06	N.A.	N.A.
Q9Z2D6;Q9Z2D6-2	MECP2_MOUSE	Mecp2	Methyl-CpG-binding protein 2	696592	198551	660775	133093	534812	71063.5	455231	69813.1
Q9CQT1	MTNA_MOUSE	Mri1	Methylthioribose-1-phosphate isomerase	1.53401e+06	N.A.	1.04036e+06	832079	765819	937930	1.07486e+06	508899
Q91YR5;Q91YR5-1;Q91YR5-2	MET13_MOUSE	Mettl13	Methyltransferase-like protein 13	N.A.	N.A.	N.A.	N.A.	251676	166978	N.A.	N.A.
Q9CQG2;Q9CQG2-2	MET16_MOUSE	Mettl16	Methyltransferase-like protein 16	157140	N.A.	133764	84741.7	123330	147469	92959.2	47147
Q9CRB9	MIC19_MOUSE	Chchd3	MICOS complex subunit Mic19	8.51401e+06	8.95719e+06	5.62026e+06	7.84766e+06	2483680	5.92501e+06	3.30275e+06	4.75617e+06
Q9EQM6	DGCR8_MOUSE	Dgcr8	Microprocessor complex subunit DGCR8	787613	N.A.	210500	N.A.	176784	N.A.	N.A.	N.A.
Q8C052	MAP1S_MOUSE	Map1s	Microtubule-associated protein 1S	1.37029e+06	307904	1.3811e+06	737695	917191	2.21435e+06	943129	672878
Q3TPJ7;Q3TPJ7-2;Q3TPJ7-3	MIDN_MOUSE	Midn	Midnolin	592749	210755	249875	173633	159514	290949	153717	89056.4
P63085	MK01_MOUSE	Mapk1	Mitogen-activated protein kinase 1	440895	338107	467417	541085	535079	1.30457e+06	469246	404373
Q63844	MK03_MOUSE	Mapk3	Mitogen-activated protein kinase 3	N.A.	N.A.	292064	222063	357484	953428	193969	237047
Q91Y86	MK08_MOUSE	Mapk8	Mitogen-activated protein kinase 8	304722	203121	671498	437523	431557	650898	669927	425883
Q9WVA3	BUB3_MOUSE	Bub3	Mitotic checkpoint protein BUB3	2.09487e+06	226741	457147	N.A.	248948	202637	322698	N.A.
Q9Z1B5	MD2L1_MOUSE	Mad2l1	Mitotic spindle assembly checkpoint protein MAD2A	N.A.	239277	176806	105480	N.A.	N.A.	N.A.	102122
Q9D187	MIP18_MOUSE	Fam96b	Mitotic spindle-associated MMXD complex subunit MIP18	N.A.	N.A.	N.A.	N.A.	N.A.	166318	N.A.	N.A.
Q91VE6	MK67I_MOUSE	Nifk	MKI67 FHA domain-interacting nucleolar phosphoprotein	6.89251e+06	5.1246e+06	3.74844e+06	3.78881e+06	1959130	2.70375e+06	2.70735e+06	2.83653e+06
Q9D071;Q9D071-3	MMS19_MOUSE	Mms19	MMS19 nucleotide excision repair protein homolog	N.A.	N.A.	379988	541025	470639	533843	212383	340685
Q8BPB0;Q921Y0	MOB1A_MOUSE;MOB1B_MOUSE	Mob1a;Mob1b	MOB kinase activator 1B	N.A.	N.A.	273218	195823	197056	537054	N.A.	N.A.
F7BJB9	MORC3_MOUSE	Morc3	MORC family CW-type zinc finger protein 3	538705	N.A.	320135	107761	105032	79566	215117	N.A.
P60762;P60762-2	MO4L1_MOUSE	Morf4l1	Mortality factor 4-like protein 1	72449.1	N.A.	N.A.	N.A.	N.A.	N.A.	N.A.	N.A.
Q62432;Q62432-2;Q8BUN5	SMAD2_MOUSE;SMAD3_MOUSE	Smad2;Smad3	Mothers against decapentaplegic homolog 2	961160	N.A.	292884	345052	373071	785366	466487	270553
Q8VEL0;Q8VEL0-2	MSPD1_MOUSE	Mospd1	Motile sperm domain-containing protein 1	1.26586e+07	1.16925e+07	6.43634e+06	6.31895e+06	3639440	4.17569e+06	7.49083e+06	4.33748e+06
Q3TYA6	MPP8_MOUSE	Mphosph8	M-phase phosphoprotein 8	328220	N.A.	N.A.	N.A.	N.A.	319574	128952	N.A.
Q9D0L8;Q9D0L8-2;Q9D0L8-3	MCES_MOUSE	Rnmt	mRNA cap guanine-N7 methyltransferase	1.09024e+06	248019	265124	122691	239996	435274	254749	89510.8
Q8C570	RAE1L_MOUSE	Rae1	mRNA export factor	3.55504e+06	613945	859387	396079	524920	365084	528572	259294
Q9D0I8	MRT4_MOUSE	Mrto4	mRNA turnover protein 4 homolog	5.20772e+06	3.56927e+06	3.19288e+06	2.26988e+06	1978600	2.57979e+06	2.65649e+06	2.29134e+06
Q8C181;Q8C181-2;Q8C181-3;Q8C181-4;Q9JKP5	MBNL1_MOUSE;MBNL2_MOUSE	Mbnl1;Mbnl2	Muscleblind-like protein 2	213261	N.A.	N.A.	N.A.	N.A.	84634.2	N.A.	N.A.
O89050	MKLN1_MOUSE	Mkln1	Muskelin	789155	194495	201456	100308	82522.1	187547	N.A.	N.A.
Q7TPV4	MBB1A_MOUSE	Mybbp1a	Myb-binding protein 1A	4.55425e+07	9.35942e+06	1.45991e+07	3.78923e+06	12310200	6.75749e+06	9.29035e+06	2.8943e+06
O08539;O08539-2	BIN1_MOUSE	Bin1	Myc box-dependent-interacting protein 1	7.81719e+06	3.42146e+06	4.26905e+06	2.88976e+06	2305560	7.12349e+06	3.79459e+06	2.14546e+06
Q8C854;Q8C854-2;Q8C854-3	MYEF2_MOUSE	Myef2	Myelin expression factor 2	1.04761e+07	2.79567e+06	3.40134e+06	2.02489e+06	1990420	2.19828e+06	1.98761e+06	1.04696e+06
P22366;P22366-2	MYD88_MOUSE	Myd88	Myeloid differentiation primary response protein MyD88	N.A.	N.A.	N.A.	N.A.	N.A.	53602.9	N.A.	N.A.
P10085	MYOD1_MOUSE	Myod1	Myoblast determination protein 1	518635	164532	546009	N.A.	492311	N.A.	589581	N.A.
Q63943;Q63943-2	MEF2D_MOUSE	Mef2d	Myocyte-specific enhancer factor 2D	666037	N.A.	N.A.	N.A.	N.A.	N.A.	N.A.	N.A.
Q69ZN7	MYOF_MOUSE	Myof	Myoferlin	2.56147e+06	2.06244e+06	1.67659e+06	1.71937e+06	1113280	2.1657e+06	1.64287e+06	1.24641e+06
P12979	MYOG_MOUSE	Myog	Myogenin	1.60998e+06	N.A.	887344	N.A.	599416	298848	657343	N.A.
Q5DTJ9	MYPN_MOUSE	Mypn	Myopalladin	3.76406e+06	2.20853e+06	1.29794e+06	1.55632e+06	708419	1.33705e+06	1.17548e+06	756190
Q8VDD5	MYH9_MOUSE	Myh9	Myosin-9	5.39413e+07	2.29144e+07	5.50875e+07	2.05525e+07	31003000	2.49819e+07	4.99699e+07	9.82236e+06
P54265;P54265-10;P54265-3;P54265-5;P54265-6;P54265-7;P54265-8;P54265-9	DMPK_MOUSE	Dmpk	Myotonin-protein kinase	272524	198853	192067	189009	120536	170199	139189	104200
Q99KK2	NEUA_MOUSE	Cmas	N-acylneuraminate cytidylyltransferase	3.41805e+06	436698	1.53587e+06	385148	539410	438578	226945	134070
Q8VDQ8;Q8VDQ8-2	SIR2_MOUSE	Sirt2	NAD-dependent protein deacetylase sirtuin-2	131602	N.A.	115918	131722	120296	361193	N.A.	64256.1
Q9JKL4	NDUF3_MOUSE	Ndufaf3	NADH dehydrogenase [ubiquinone] 1 alpha subcomplex assembly factor 3	505219	454053	185793	230518	59248.4	222154	156692	177241
Q9ERS2	NDUAD_MOUSE	Ndufa13	NADH dehydrogenase [ubiquinone] 1 alpha subcomplex subunit 13	2.19644e+07	1.9357e+07	7.65844e+06	1.09712e+07	3012040	6.83419e+06	6.69396e+06	7.57313e+06
Q80UM3	NAA15_MOUSE	Naa15	N-alpha-acetyltransferase 15, NatA auxiliary subunit	N.A.	N.A.	313177	355874	485128	1.01613e+06	601973	397759
Q8CES0	NAA30_MOUSE	Naa30	N-alpha-acetyltransferase 30	N.A.	N.A.	N.A.	N.A.	N.A.	192455	N.A.	N.A.
Q6PGB6;Q6PGB6-2;Q6PGB6-3;Q6PGB6-4	NAA50_MOUSE	Naa50	N-alpha-acetyltransferase 50	301275	N.A.	169014	N.A.	97644.2	435673	N.A.	N.A.
P70670	NACAM_MOUSE	Naca	Nascent polypeptide-associated complex subunit alpha, muscle-specific form	5.57772e+06	1.03269e+06	3.11686e+06	696063	745266	870989	2.33132e+06	315446
Q80XB4	NRAP_MOUSE	Nrap	Nebulin-related-anchoring protein	1.74665e+07	1.11041e+07	9.61037e+06	9.56196e+06	3956860	5.73818e+06	6.01754e+06	3.87696e+06
P29595	NEDD8_MOUSE	Nedd8	NEDD8	2.15702e+06	1.52728e+06	1.87904e+06	1.77339e+06	1159010	1.40401e+06	1.42572e+06	1.11538e+06
Q8C878;Q8C878-2	UBA3_MOUSE	Uba3	NEDD8-activating enzyme E1 catalytic subunit	N.A.	N.A.	N.A.	N.A.	N.A.	305795	N.A.	N.A.
P61082	UBC12_MOUSE	Ube2m	NEDD8-conjugating enzyme Ubc12	1.29204e+06	N.A.	1.31621e+06	857943	1271010	3.35709e+06	899963	516369
Q8C4Y3	NELFB_MOUSE	Nelfb	Negative elongation factor B	329190	86536.6	115016	69602.9	81262.2	245098	N.A.	N.A.
Q922L6	NELFD_MOUSE	Nelfcd	Negative elongation factor D	914721	N.A.	N.A.	305308	323080	572975	N.A.	521087
Q4FZC9	SYNE3_MOUSE	Syne3	Nesprin-3	2.16e+06	2.02809e+06	1.3535e+06	1.80592e+06	746621	1.33133e+06	775300	1.1061e+06
Q9DB96	NGDN_MOUSE	Ngdn	Neuroguidin	2.78413e+06	1.60635e+06	1.09143e+06	1.04083e+06	375393	1.0194e+06	563084	553350
Q9D0F4	NKAP_MOUSE	Nkap	NF-kappa-B-activating protein	1.62569e+06	926207	859922	527657	541919	625408	537401	350103
Q8R151	ZNFX1_MOUSE	Znfx1	NFX1-type zinc finger-containing protein 1	101975	N.A.	N.A.	N.A.	N.A.	104077	390245	15749.9
Q9D0T1	NH2L1_MOUSE	Snu13	NHP2-like protein 1	5.61714e+07	3.27912e+07	2.61303e+07	2.31477e+07	16286500	3.31017e+07	1.78754e+07	1.51447e+07
Q6KCD5;Q6KCD5-2	NIPBL_MOUSE	Nipbl	Nipped-B-like protein	380416	91085.3	191737	33194.1	113445	39039.4	174708	N.A.
P30415	NKTR_MOUSE	Nktr	NK-tumor recognition protein	2.64269e+06	1.8457e+06	1.05991e+06	2.05051e+06	549747	N.A.	694759	N.A.
Q8R5A0	SMYD2_MOUSE	Smyd2	N-lysine methyltransferase SMYD2	N.A.	N.A.	338267	N.A.	N.A.	361855	N.A.	N.A.
P18608	HMGN1_MOUSE	Hmgn1	Non-histone chromosomal protein HMG-14	1.02999e+06	N.A.	422737	N.A.	109718	33215.2	162696	N.A.
Q99K48	NONO_MOUSE	Nono	Non-POU domain-containing octamer-binding protein	5.53807e+07	2.81074e+06	2.66421e+07	2.06603e+06	15922400	3.54214e+06	2.06695e+07	1.40815e+06
Q810Q5	NMES1_MOUSE	Nmes1	Normal mucosa of esophagus-specific gene 1 protein	1.84453e+07	7.05416e+06	1.39751e+07	1.43813e+07	N.A.	7.19992e+06	1.14041e+07	1.00767e+07
Q8VEJ4	NLE1_MOUSE	Nle1	Notchless protein homolog 1	553888	306448	N.A.	227372	N.A.	273739	N.A.	190631
Q9CZ44;Q9CZ44-3	NSF1C_MOUSE	Nsfl1c	NSFL1 cofactor p47	109112	N.A.	75821.7	88974.6	144027	514349	N.A.	86431.5
Q8R2U4	NTM1A_MOUSE	Ntmt1	N-terminal Xaa-Pro-Lys N-methyltransferase 1	439388	N.A.	398126	312281	247562	698216	266991	159640
Q3UYV9	NCBP1_MOUSE	Ncbp1	Nuclear cap-binding protein subunit 1	2.69682e+06	1.88298e+06	1.17558e+06	1.24092e+06	724826	840579	890741	903706
Q9CQ49	NCBP2_MOUSE	Ncbp2	Nuclear cap-binding protein subunit 2	2.75887e+06	2.04254e+06	1.13021e+06	1.46897e+06	762465	1.61792e+06	883960	1.14749e+06
Q8BZR9	NCBP3_MOUSE	Ncbp3	Nuclear cap-binding protein subunit 3	2.5364e+06	1.27687e+06	1.10343e+06	889601	496121	375866	911618	537664
Q3UJ81	NEPR1_MOUSE	Cnep1r1	Nuclear envelope phosphatase-regulatory subunit 1	663807	1.17363e+06	1.14025e+06	1.40163e+06	520573	1.05489e+06	619196	1.16061e+06
Q8K3Z9	PO121_MOUSE	Pom121	Nuclear envelope pore membrane protein POM 121	1.52514e+06	1.23229e+06	556106	653738	117966	413693	N.A.	314671
P70255;P70255-2;P70255-3;P70255-4;P70255-5;P70255-6;P70255-7	NFIC_MOUSE	Nfic	Nuclear factor 1 C-type	598610	N.A.	777040	N.A.	302471	N.A.	542947	N.A.
P70257;P70257-1;P70257-2	NFIX_MOUSE	Nfix	Nuclear factor 1 X-type	923319	242929	1.13051e+06	N.A.	714988	252656	1.13835e+06	N.A.
Q9WTK5	NFKB2_MOUSE	Nfkb2	Nuclear factor NF-kappa-B p100 subunit	N.A.	N.A.	591997	558665	598465	520845	1.18654e+06	113472
P25799	NFKB1_MOUSE	Nfkb1	Nuclear factor NF-kappa-B p105 subunit	N.A.	N.A.	434969	112839	288688	217034	380192	N.A.
Q9WV30;Q9WV30-2;Q9WV30-3;Q9WV30-4	NFAT5_MOUSE	Nfat5	Nuclear factor of activated T-cells 5	N.A.	N.A.	558104	N.A.	286604	N.A.	571083	N.A.
Q6PIJ4	NFRKB_MOUSE	Nfrkb	Nuclear factor related to kappa-B-binding protein	205234	N.A.	72059.2	N.A.	32127.1	N.A.	71833.2	N.A.
Q5F2E7;Q5F2E7-2	NUFP2_MOUSE	Nufip2	Nuclear fragile X mental retardation-interacting protein 2	159010	N.A.	61926.1	N.A.	N.A.	N.A.	N.A.	N.A.
Q8R3G1	PP1R8_MOUSE	Ppp1r8	Nuclear inhibitor of protein phosphatase 1	593054	N.A.	N.A.	N.A.	N.A.	N.A.	N.A.	N.A.
O35685	NUDC_MOUSE	Nudc	Nuclear migration protein nudC	N.A.	N.A.	N.A.	226772	324833	420954	N.A.	N.A.
Q8BH74	NU107_MOUSE	Nup107	Nuclear pore complex protein Nup107	6.22371e+06	2.39099e+06	2.56573e+06	1.60422e+06	1295280	1.28656e+06	1.47668e+06	757994
Q8R0G9	NU133_MOUSE	Nup133	Nuclear pore complex protein Nup133	6.34639e+06	1.53797e+06	1.70725e+06	1.17925e+06	800294	1.1799e+06	777424	432495
Q99P88	NU155_MOUSE	Nup155	Nuclear pore complex protein Nup155	2.41227e+06	945044	967524	772225	774498	1.26407e+06	741451	564710
Q9Z0W3	NU160_MOUSE	Nup160	Nuclear pore complex protein Nup160	5.29126e+06	1.39035e+06	1.59906e+06	986278	857246	1.00443e+06	788510	529776
Q80U93	NU214_MOUSE	Nup214	Nuclear pore complex protein Nup214	1.32341e+06	396757	440071	N.A.	125720	250813	377960	N.A.
Q8BTS4	NUP54_MOUSE	Nup54	Nuclear pore complex protein Nup54	2.68268e+06	673121	812599	549909	455131	720621	618428	127593
Q8R480	NUP85_MOUSE	Nup85	Nuclear pore complex protein Nup85	3.82302e+06	931764	803625	518172	358558	558007	380100	259636
Q8CEC0;Q8CEC0-2;Q8CEC0-3	NUP88_MOUSE	Nup88	Nuclear pore complex protein Nup88	1.56031e+06	208415	522532	369681	257334	467300	217595	152778
Q8BJ71	NUP93_MOUSE	Nup93	Nuclear pore complex protein Nup93	1.35623e+07	3.4468e+06	5.40853e+06	3.26956e+06	3273230	5.49596e+06	3.27721e+06	1.88794e+06
Q6PFD9	NUP98_MOUSE	Nup98	Nuclear pore complex protein Nup98-Nup96	4.65283e+06	1.41194e+06	1.69878e+06	1.11293e+06	797842	823488	662890	475079
Q63850	NUP62_MOUSE	Nup62	Nuclear pore glycoprotein p62	1.2525e+07	2.10542e+06	4.02978e+06	1.95605e+06	1595770	1.44632e+06	2.26985e+06	746702
Q9CYQ7	NARF_MOUSE	Narf	Nuclear prelamin A recognition factor	N.A.	N.A.	N.A.	N.A.	N.A.	155860	N.A.	N.A.
P60670	NPL4_MOUSE	Nploc4	Nuclear protein localization protein 4 homolog	7.83999e+06	4.93983e+06	5.12267e+06	4.70079e+06	3589450	4.56707e+06	3.27536e+06	3.06016e+06
Q91W39	NCOA5_MOUSE	Ncoa5	Nuclear receptor coactivator 5	2.18804e+07	5.58683e+06	1.07563e+07	3.69834e+06	5900390	2.53053e+06	8.51878e+06	1.97113e+06
Q99JX7	NXF1_MOUSE	Nxf1	Nuclear RNA export factor 1	1.43338e+07	4.90293e+06	6.43216e+06	3.87819e+06	3232620	2.25545e+06	5.00701e+06	1.98623e+06
Q5NCR9	NSRP1_MOUSE	Nsrp1	Nuclear speckle splicing regulatory protein 1	287416	N.A.	150993	N.A.	N.A.	108470	N.A.	N.A.
P70353	NFYC_MOUSE	Nfyc	Nuclear transcription factor Y subunit gamma	467553	N.A.	295807	N.A.	112539	53951.1	134426	N.A.
Q80XU3	NUCKS_MOUSE	Nucks1	Nuclear ubiquitous casein and cyclin-dependent kinase substrate 1	193742	N.A.	463187	N.A.	107059	N.A.	199507	N.A.
Q9DBY8	NVL_MOUSE	Nvl	Nuclear valosin-containing protein-like	3.43052e+06	2.26305e+06	1.85935e+06	1.91277e+06	959420	1.66216e+06	1.25295e+06	772618
Q8C163	EXOG_MOUSE	Exog	Nuclease EXOG, mitochondrial	5.27818e+06	N.A.	N.A.	N.A.	N.A.	2.12369e+06	N.A.	594944
P62960	YBOX1_MOUSE	Ybx1	Nuclease-sensitive element-binding protein 1	9.73671e+06	5.96572e+06	4.1356e+06	3.33381e+06	1811830	3.4644e+06	4.59063e+06	4.34038e+06
Q9WV70	NOC2L_MOUSE	Noc2l	Nucleolar complex protein 2 homolog	3.41403e+06	1.4509e+06	1.8494e+06	641356	1495020	962908	1.36637e+06	522701
Q8VI84	NOC3L_MOUSE	Noc3l	Nucleolar complex protein 3 homolog	6.08783e+06	2.46194e+06	4.0178e+06	1.21492e+06	2164440	1.62986e+06	1.89669e+06	1.1888e+06
Q8BHY2	NOC4L_MOUSE	Noc4l	Nucleolar complex protein 4 homolog	1.1057e+06	764775	354600	431732	334690	422808	400514	343736
Q99ME9	NOG1_MOUSE	Gtpbp4	Nucleolar GTP-binding protein 1	6.99407e+06	6.24287e+06	3.84809e+06	4.50594e+06	2190540	4.58628e+06	3.37483e+06	3.348e+06
Q99LH1	NOG2_MOUSE	Gnl2	Nucleolar GTP-binding protein 2	2.18973e+06	1.29109e+06	1.33108e+06	991885	640461	752501	892321	775082
Q3UFM5	NOM1_MOUSE	Nom1	Nucleolar MIF4G domain-containing protein 1	182881	N.A.	82997.2	N.A.	41603.7	51709.3	N.A.	N.A.
Q571H0	NPA1P_MOUSE	Urb1	Nucleolar pre-ribosomal-associated protein 1	2.88464e+06	1.19658e+06	1.56846e+06	624795	970581	476080	1.30561e+06	352969
Q5RJG1	NOL10_MOUSE	Nol10	Nucleolar protein 10	3.25706e+06	1.97766e+06	1.37475e+06	1.04034e+06	867407	594544	868853	790039
Q8BJW5	NOL11_MOUSE	Nol11	Nucleolar protein 11	2.87665e+06	2.0635e+06	1.44e+06	1.86876e+06	888848	1.57661e+06	1.07975e+06	1.51598e+06
Q8R3N1	NOP14_MOUSE	Nop14	Nucleolar protein 14	2.85659e+06	1.80951e+06	993122	1.09313e+06	660489	697499	780844	690211
Q9CPT5	NOP16_MOUSE	Nop16	Nucleolar protein 16	2.26066e+06	1.61522e+06	1.06026e+06	983645	585985	992595	766859	831661
Q9D6Z1	NOP56_MOUSE	Nop56	Nucleolar protein 56	2.60918e+07	1.70474e+07	1.31798e+07	1.32651e+07	7239940	1.3289e+07	8.14103e+06	8.08086e+06
Q6DFW4	NOP58_MOUSE	Nop58	Nucleolar protein 58	1.42389e+07	9.43713e+06	7.48348e+06	7.36454e+06	4340240	5.34657e+06	4.56082e+06	4.85129e+06
Q8R5K4;Q8R5K4-2	NOL6_MOUSE	Nol6	Nucleolar protein 6	4.51714e+06	1.53881e+06	1.98238e+06	961945	1392670	1.16217e+06	1.32896e+06	826750
Q9D7Z3	NOL7_MOUSE	Nol7	Nucleolar protein 7	859320	612929	344143	375699	232376	294238	274200	237113
Q3UHX0	NOL8_MOUSE	Nol8	Nucleolar protein 8	419432	248278	170763	129426	113800	89185.1	121950	140996
Q9JIK5	DDX21_MOUSE	Ddx21	Nucleolar RNA helicase 2	2.61492e+07	6.28846e+06	1.03552e+07	4.7016e+06	5167810	4.43104e+06	6.23538e+06	2.59278e+06
P25976;P25976-2	UBF1_MOUSE	Ubtf	Nucleolar transcription factor 1	5.12359e+06	1.2303e+06	3.31718e+06	1.9213e+06	2348840	846287	3.16183e+06	506459
P09405	NUCL_MOUSE	Ncl	Nucleolin	4.98072e+07	7.71358e+06	1.43529e+07	2.59465e+06	8190300	2.43734e+06	9.89719e+06	2.48918e+06
P52912	TIA1_MOUSE	Tia1	Nucleolysin TIA-1	218463	N.A.	N.A.	N.A.	N.A.	N.A.	118801	N.A.
P70318	TIAR_MOUSE	Tial1	Nucleolysin TIAR	2.2632e+06	506824	625173	324164	330346	347283	628217	212936
Q61937	NPM_MOUSE	Npm1	Nucleophosmin	2.77351e+07	2.96552e+06	5.675e+06	794207	2879780	539005	2.02781e+06	292259
Q9CPP0	NPM3_MOUSE	Npm3	Nucleoplasmin-3	2.97468e+06	399878	684747	N.A.	436468	169910	N.A.	N.A.
Q8R322	GLE1_MOUSE	Gle1	Nucleoporin GLE1	461124	214007	176821	165760	84790.8	227500	75690.1	75084.4
Q8VCB1	NDC1_MOUSE	Ndc1	Nucleoporin NDC1	517067	399644	331934	285868	164482	471770	208488	222766
Q6ZQH8	NU188_MOUSE	Nup188	Nucleoporin NUP188 homolog	1.076e+06	144008	367869	138761	242686	258285	307193	123312
Q9CWU9	NUP37_MOUSE	Nup37	Nucleoporin Nup37	1.84682e+06	448647	747234	293134	N.A.	414982	N.A.	N.A.
P59235	NUP43_MOUSE	Nup43	Nucleoporin Nup43	3.3286e+06	775159	859501	494956	439958	410475	275773	146083
Q8R4R6	NUP53_MOUSE	Nup35	Nucleoporin NUP53	3.85741e+06	2.07066e+06	1.74854e+06	1.10572e+06	792736	1.15792e+06	1.08364e+06	863675
Q8R2U0;Q8R2U0-2	SEH1_MOUSE	Seh1l	Nucleoporin SEH1	3.33723e+06	668133	705655	497487	434090	997184	572413	N.A.
F6ZDS4	TPR_MOUSE	Tpr	Nucleoprotein TPR	1.74428e+07	3.13491e+06	4.5758e+06	1.43509e+06	2273380	1.17308e+06	2.84804e+06	1.37675e+06
P97346;P97346-2	NXN_MOUSE	Nxn	Nucleoredoxin	106380	N.A.	189905	151603	244345	717202	N.A.	69713.4
P15532;Q01768	NDKA_MOUSE;NDKB_MOUSE	Nme1;Nme2	Nucleoside diphosphate kinase A	302076	N.A.	262046	N.A.	188460	446455	257961	302282
P28656	NP1L1_MOUSE	Nap1l1	Nucleosome assembly protein 1-like 1	719571	428643	1.06779e+06	553649	1039750	1.59752e+06	927714	362619
Q78ZA7	NP1L4_MOUSE	Nap1l4	Nucleosome assembly protein 1-like 4	N.A.	N.A.	264508	233326	168803	206457	139150	117073
Q8VC65	NRM_MOUSE	Nrm	Nurim	3.43974e+06	3.51515e+06	3.11553e+06	2.88176e+06	2265230	3.63888e+06	3.60526e+06	4.08892e+06
Q922B1	MACD1_MOUSE	Macrod1	O-acetyl-ADP-ribose deacetylase MACROD1	1.20539e+06	641441	N.A.	N.A.	771922	775229	N.A.	N.A.
Q9CZ30	OLA1_MOUSE	Ola1	Obg-like ATPase 1	N.A.	N.A.	623346	449523	449477	926089	416639	395805
A2AAJ9;A2AAJ9-2	OBSCN_MOUSE	Obscn	Obscurin	8.40345e+06	2.85035e+06	3.11538e+06	1.23267e+06	3203850	2.22855e+06	2.20653e+06	491817
B2RUR8	OTU7B_MOUSE	Otud7b	OTU domain-containing protein 7B	N.A.	N.A.	435758	214737	159754	N.A.	272870	109853
B9EJ86	OSBL8_MOUSE	Osbpl8	Oxysterol-binding protein-related protein 8	480889	435205	209718	352235	148099	407469	242202	316585
Q9DCE5	PK1IP_MOUSE	Pak1ip1	p21-activated protein kinase-interacting protein 1	2.02581e+06	209517	880701	N.A.	607493	508928	631641	424174
Q60520;Q60520-1	SIN3A_MOUSE	Sin3a	Paired amphipathic helix protein Sin3a	829610	237138	294029	124614	203724	327222	306997	107103
Q9ET54;Q9ET54-6	PALLD_MOUSE	Palld	Palladin	2.96902e+06	848158	1.00678e+06	492594	379662	920058	687698	320663
Q8JZM7	CDC73_MOUSE	Cdc73	Parafibromin	3.67132e+06	423409	872885	137529	603517	332475	579536	111395
Q8R326;Q8R326-2	PSPC1_MOUSE	Pspc1	Paraspeckle component 1	4.71625e+07	3.28574e+06	1.50225e+07	N.A.	8755340	5.53317e+06	1.11051e+07	N.A.
Q3URU2	PEG3_MOUSE	Peg3	Paternally-expressed gene 3 protein	2.40837e+06	1.77642e+06	776634	886026	214129	637376	153451	155783
P58501	PAXB1_MOUSE	Paxbp1	PAX3- and PAX7-binding protein 1	1.57068e+06	650737	748143	618515	441517	697054	610877	535566
Q99JF8;Q99JF8-2	PSIP1_MOUSE	Psip1	PC4 and SFRS1-interacting protein	5.31841e+06	567513	3.61989e+06	N.A.	2019510	552571	2.84113e+06	131921
Q8BFV2	PCID2_MOUSE	Pcid2	PCI domain-containing protein 2	831980	157739	291121	N.A.	130428	N.A.	174862	N.A.
P70271	PDLI4_MOUSE	Pdlim4	PDZ and LIM domain protein 4	1.71339e+06	1.77205e+06	1.12998e+06	1.03192e+06	884910	1.00263e+06	N.A.	466074
Q9JI78	NGLY1_MOUSE	Ngly1	Peptide-N(4)-(N-acetyl-beta-glucosaminyl)asparagine amidase	N.A.	N.A.	163650	112127	128773	197288	N.A.	N.A.
P17742	PPIA_MOUSE	Ppia	Peptidyl-prolyl cis-trans isomerase A	746580	693618	N.A.	N.A.	99325.7	470797	N.A.	N.A.
Q9CR16	PPID_MOUSE	Ppid	Peptidyl-prolyl cis-trans isomerase D	N.A.	126742	217928	238318	223204	659640	119113	N.A.
Q9QZH3	PPIE_MOUSE	Ppie	Peptidyl-prolyl cis-trans isomerase E	2.87668e+06	1.47925e+06	960655	1.21255e+06	627863	1.34831e+06	906575	1.07689e+06
Q62446	FKBP3_MOUSE	Fkbp3	Peptidyl-prolyl cis-trans isomerase FKBP3	1.20034e+06	N.A.	690491	N.A.	354151	605345	612238	N.A.
P30416	FKBP4_MOUSE	Fkbp4	Peptidyl-prolyl cis-trans isomerase FKBP4	N.A.	N.A.	N.A.	88584.7	221122	191785	N.A.	N.A.
A2AR02	PPIG_MOUSE	Ppig	Peptidyl-prolyl cis-trans isomerase G	3.51137e+06	1.69712e+06	1.53909e+06	1.96634e+06	657246	2.87019e+06	773673	1.05008e+06
Q9D0W5	PPIL1_MOUSE	Ppil1	Peptidyl-prolyl cis-trans isomerase-like 1	2.17088e+06	1.19068e+06	830101	1.17955e+06	357833	1.08816e+06	674735	780133
Q8CEC6	PPWD1_MOUSE	Ppwd1	Peptidylprolyl isomerase domain and WD repeat-containing protein 1	1.37601e+06	N.A.	333222	N.A.	N.A.	N.A.	N.A.	N.A.
P43883	PLIN2_MOUSE	Plin2	Perilipin-2	N.A.	N.A.	N.A.	N.A.	N.A.	284658	N.A.	N.A.
Q99LL5	PWP1_MOUSE	Pwp1	Periodic tryptophan protein 1 homolog	1.90251e+06	813814	948530	504318	577502	646308	571869	409386
Q8BU03	PWP2_MOUSE	Pwp2	Periodic tryptophan protein 2 homolog	3.65197e+06	2.75391e+06	2.1889e+06	2.00288e+06	1270260	1.8299e+06	1.49954e+06	1.93478e+06
P35700	PRDX1_MOUSE	Prdx1	Peroxiredoxin-1	4.6628e+06	3.64562e+06	4.57474e+06	4.3266e+06	4348710	1.09266e+07	2.95222e+06	2.64067e+06
P99029;P99029-2	PRDX5_MOUSE	Prdx5	Peroxiredoxin-5, mitochondrial	329778	N.A.	N.A.	N.A.	67380.5	270299	N.A.	N.A.
O08709	PRDX6_MOUSE	Prdx6	Peroxiredoxin-6	N.A.	N.A.	249581	326448	343075	781576	377433	261562
Q8VCI5	PEX19_MOUSE	Pex19	Peroxisomal biogenesis factor 19	105078	124069	60521	64256.9	N.A.	110762	N.A.	N.A.
Q9EQ61	PESC_MOUSE	Pes1	Pescadillo homolog	3.57527e+06	3.42659e+06	2.34689e+06	2.63224e+06	1352450	2.15365e+06	1.66518e+06	1.90391e+06
Q9D4H9;Q9D4H9-2;Q9D4H9-3	PHF14_MOUSE	Phf14	PHD finger protein 14	307409	N.A.	289701	N.A.	171218	N.A.	306078	N.A.
P83870	PHF5A_MOUSE	Phf5a	PHD finger-like domain-containing protein 5A	2.0658e+07	1.10244e+07	8.83558e+06	7.96706e+06	3637630	6.2843e+06	6.51376e+06	5.19146e+06
Q8VDD9	PHIP_MOUSE	Phip	PH-interacting protein	918387	811898	501533	426970	331154	237874	377881	193381
Q6P549	SHIP2_MOUSE	Inppl1	Phosphatidylinositol 3,4,5-trisphosphate 5-phosphatase 2	1.66739e+06	1.14797e+06	1.98319e+06	1.65425e+06	2059080	4.43336e+06	2.01455e+06	1.68592e+06
P53810	PIPNA_MOUSE	Pitpna	Phosphatidylinositol transfer protein alpha isoform	300246	N.A.	599523	530768	454828	654719	325767	322646
P27612	PLAP_MOUSE	Plaa	Phospholipase A-2-activating protein	1.78405e+06	673361	1.38962e+06	1.20075e+06	1013130	2.18214e+06	659205	547656
Q9CZX5	PINX1_MOUSE	Pinx1	PIN2/TERF1-interacting telomerase inhibitor 1	491766	288098	172334	147931	125425	292782	105423	104872
O35691	PININ_MOUSE	Pnn	Pinin	5.4969e+06	3.2643e+06	2.62039e+06	3.22473e+06	1432430	3.05473e+06	1.78369e+06	2.42577e+06
Q9CY58;Q9CY58-2;Q9CY58-3	PAIRB_MOUSE	Serbp1	Plasminogen activator inhibitor 1 RNA-binding protein	2.97675e+06	582721	1.34562e+06	N.A.	181943	267379	845015	N.A.
P63005	LIS1_MOUSE	Pafah1b1	Platelet-activating factor acetylhydrolase IB subunit alpha	1.09231e+06	578798	840517	488752	474504	747726	609797	258415
Q922V4	PLRG1_MOUSE	Plrg1	Pleiotropic regulator 1	1.77125e+06	1.14601e+06	1.8967e+06	786529	574922	391211	874269	708862
Q8BZH4	POGZ_MOUSE	Pogz	Pogo transposable element with ZNF domain	3.13888e+06	2.07195e+06	1.51065e+06	1.74873e+06	532234	1.07757e+06	824961	623062
P11103	PARP1_MOUSE	Parp1	Poly [ADP-ribose] polymerase 1	1.12455e+07	2.70879e+06	7.6243e+06	1.42636e+06	5508220	3.0197e+06	6.17965e+06	1.52759e+06
P60335	PCBP1_MOUSE	Pcbp1	Poly(rC)-binding protein 1	3.03052e+07	1.83904e+07	1.60172e+07	1.44891e+07	12639300	3.60932e+07	1.28999e+07	7.58153e+06
Q61990	PCBP2_MOUSE	Pcbp2	Poly(rC)-binding protein 2	2.82294e+07	1.15671e+07	1.17426e+07	8.90249e+06	8161770	1.4854e+07	1.53623e+07	9.23124e+06
P57724	PCBP4_MOUSE	Pcbp4	Poly(rC)-binding protein 4	1.6697e+06	1.10016e+06	1.07306e+06	1.13842e+06	1097670	3.14237e+06	1.281e+06	975303
P29341	PABP1_MOUSE	Pabpc1	Polyadenylate-binding protein 1	4.73508e+06	2.81452e+06	1.3018e+06	1.45341e+06	774162	1.34027e+06	1.8938e+06	1.72203e+06
Q8CCS6;Q8CCS6-2	PABP2_MOUSE	Pabpn1	Polyadenylate-binding protein 2	1.27945e+07	2.30586e+06	2.46235e+06	N.A.	1048980	587288	1.0899e+06	N.A.
Q921E6;Q921E6-2;Q921E6-3	EED_MOUSE	Eed	Polycomb protein EED	571081	393628	349252	151180	146403	151761	N.A.	N.A.
Q80U70	SUZ12_MOUSE	Suz12	Polycomb protein Suz12	835763	159558	314027	95521.3	106935	74881.6	150483	49319.3
Q91VJ5	PQBP1_MOUSE	Pqbp1	Polyglutamine-binding protein 1	368577	N.A.	N.A.	N.A.	N.A.	N.A.	N.A.	N.A.
Q8BG81	PDIP3_MOUSE	Poldip3	Polymerase delta-interacting protein 3	723471	206064	136673	N.A.	136196	N.A.	N.A.	N.A.
O54724	PTRF_MOUSE	Ptrf	Polymerase I and transcript release factor	2.84497e+06	1.16286e+06	3.42198e+06	1.57643e+06	1210180	1.06442e+06	1.98885e+06	898162
Q3TZX8;Q3TZX8-2	NOL9_MOUSE	Nol9	Polynucleotide 5'-hydroxyl-kinase NOL9	2.3315e+06	1.43818e+06	1.10552e+06	855115	521390	426559	756238	494154
P17225	PTBP1_MOUSE	Ptbp1	Polypyrimidine tract-binding protein 1	1.44852e+07	2.672e+06	4.38583e+06	2.01805e+06	2416150	1.96284e+06	3.94235e+06	1.9154e+06
Q91Z31;Q91Z31-2	PTBP2_MOUSE	Ptbp2	Polypyrimidine tract-binding protein 2	2.03152e+06	225425	404038	201110	428221	248071	463678	214961
Q8BHD7;Q8BHD7-2	PTBP3_MOUSE	Ptbp3	Polypyrimidine tract-binding protein 3	4.2968e+06	624821	1.02152e+06	303225	570359	244940	871928	466541
P25425;P25425-10;P25425-11;P25425-12;P25425-2;P25425-3;P25425-4;P25425-5;P25425-6;P25425-7;P25425-8;P25425-9	PO2F1_MOUSE	Pou2f1	POU domain, class 2, transcription factor 1	406895	N.A.	188502	N.A.	112852	N.A.	248314	N.A.
Q3TVI8	PBIP1_MOUSE	Pbxip1	Pre-B-cell leukemia transcription factor-interacting protein 1	3.05798e+07	2.41417e+07	1.4079e+07	1.47467e+07	16045300	2.87407e+07	1.18011e+07	1.09201e+07
P61759	PFD3_MOUSE	Vbp1	Prefoldin subunit 3	N.A.	N.A.	N.A.	N.A.	N.A.	212137	N.A.	N.A.
P48678	LMNA_MOUSE	Lmna	Prelamin-A/C	2.18047e+08	2.24051e+08	1.57747e+08	1.90636e+08	90140600	2.29792e+08	1.07569e+08	1.40371e+08
Q8K4P0	WDR33_MOUSE	Wdr33	pre-mRNA 3' end processing protein WDR33	3.40497e+06	1.49234e+06	N.A.	506902	191277	489065	357414	263158
Q9D824;Q9D824-2;Q9D824-3	FIP1_MOUSE	Fip1l1	Pre-mRNA 3'-end-processing factor FIP1	6.65356e+06	2.27163e+06	1.53258e+06	1.12218e+06	588753	701857	644147	627195
Q9DC48	PRP17_MOUSE	Cdc40	Pre-mRNA-processing factor 17	2.26259e+06	1.76034e+06	1.38161e+06	1.79699e+06	651686	1.55996e+06	1.22366e+06	1.47918e+06
Q99KP6	PRP19_MOUSE	Prpf19	Pre-mRNA-processing factor 19	3.8802e+07	1.26277e+07	1.75428e+07	1.04991e+07	8355260	1.0225e+07	1.22635e+07	8.96134e+06
Q9R1C7	PR40A_MOUSE	Prpf40a	Pre-mRNA-processing factor 40 homolog A	7.48194e+06	1.78248e+06	2.7346e+06	1.32426e+06	1505230	1.50705e+06	2.08462e+06	867419
Q91YR7	PRP6_MOUSE	Prpf6	Pre-mRNA-processing factor 6	1.14766e+07	1.16624e+06	5.6125e+06	948002	2637380	1.51498e+06	3.69405e+06	657148
Q99PV0	PRP8_MOUSE	Prpf8	Pre-mRNA-processing-splicing factor 8	6.39305e+07	2.00822e+07	2.83858e+07	1.68011e+07	14630900	1.48714e+07	2.16396e+07	1.45975e+07
Q4FK66	PR38A_MOUSE	Prpf38a	Pre-mRNA-splicing factor 38A	3.94985e+06	1.86651e+06	1.67651e+06	1.90815e+06	887424	1.70789e+06	1.13464e+06	1.58296e+06
Q80SY5	PR38B_MOUSE	Prpf38b	Pre-mRNA-splicing factor 38B	1.94901e+06	197184	871741	N.A.	589709	607624	478801	103146
O35286	DHX15_MOUSE	Dhx15	Pre-mRNA-splicing factor ATP-dependent RNA helicase DHX15	1.88702e+07	9.20206e+06	6.77138e+06	5.29288e+06	3723220	6.80618e+06	4.37105e+06	3.67929e+06
Q8C5N3;Q8C5N3-2	CWC22_MOUSE	Cwc22	Pre-mRNA-splicing factor CWC22 homolog	1.01899e+06	579336	486602	437332	325136	521307	517774	437398
Q69ZQ2	ISY1_MOUSE	Isy1	Pre-mRNA-splicing factor ISY1 homolog	1.88653e+06	1.26533e+06	1.06046e+06	910552	660551	848603	920344	792972
Q8BHS3	RBM22_MOUSE	Rbm22	Pre-mRNA-splicing factor RBM22	2.82444e+06	2.23889e+06	1.40845e+06	1.84312e+06	798889	1.54379e+06	1.44105e+06	1.79239e+06
Q8BHJ9	SLU7_MOUSE	Slu7	Pre-mRNA-splicing factor SLU7	969833	967898	541248	624823	219775	241666	487485	501586
Q9D287	SPF27_MOUSE	Bcas2	Pre-mRNA-splicing factor SPF27	5.99421e+06	1.59848e+06	2.22098e+06	1.39417e+06	1246610	1.45206e+06	1.73616e+06	1.13783e+06
Q9DCD2	SYF1_MOUSE	Xab2	Pre-mRNA-splicing factor SYF1	3.58092e+06	1.79909e+06	1.66626e+06	1.39956e+06	921975	1.11848e+06	1.21748e+06	1.32067e+06
Q9D198	SYF2_MOUSE	Syf2	Pre-mRNA-splicing factor SYF2	106251	54820.1	64164.7	52246.9	63039.8	88815.5	83045.5	152409
Q9ER69	FL2D_MOUSE	Wtap	Pre-mRNA-splicing regulator WTAP	1.67873e+06	N.A.	N.A.	825432	N.A.	N.A.	N.A.	N.A.
Q9DBE9	SPB1_MOUSE	Ftsj3	pre-rRNA processing protein FTSJ3	5.21392e+06	4.49116e+06	2.53057e+06	3.69473e+06	1131510	3.21013e+06	1.30934e+06	2.42274e+06
Q5XJY4	PARL_MOUSE	Parl	Presenilins-associated rhomboid-like protein, mitochondrial	2.38647e+06	2.57825e+06	1.60707e+06	1.80268e+06	684746	1.04885e+06	795577	1.43023e+06
Q922K7	NOP2_MOUSE	Nop2	Probable 28S rRNA (cytosine-C(5))-methyltransferase	1.24485e+07	5.85526e+06	5.03412e+06	3.36288e+06	3123090	3.6057e+06	3.08182e+06	2.27355e+06
Q80Y44	DDX10_MOUSE	Ddx10	Probable ATP-dependent RNA helicase DDX10	1.42784e+06	936491	675874	541125	448307	551940	489776	402282
Q501J6	DDX17_MOUSE	Ddx17	Probable ATP-dependent RNA helicase DDX17	1.13474e+07	1.24577e+06	3.49618e+06	958438	2221410	2.41928e+06	2.25358e+06	744487
Q921N6	DDX27_MOUSE	Ddx27	Probable ATP-dependent RNA helicase DDX27	1.02068e+07	4.93376e+06	5.25913e+06	2.47361e+06	2547300	1.95212e+06	3.26042e+06	1.59387e+06
Q6NZQ2	DDX31_MOUSE	Ddx31	Probable ATP-dependent RNA helicase DDX31	520843	190103	308839	N.A.	199459	78892.6	207530	239899
Q91VN6	DDX41_MOUSE	Ddx41	Probable ATP-dependent RNA helicase DDX41	4.73414e+06	2.21964e+06	2.19509e+06	1.68783e+06	1363720	937648	1.45882e+06	1.40696e+06
Q569Z5	DDX46_MOUSE	Ddx46	Probable ATP-dependent RNA helicase DDX46	1.47245e+07	1.64211e+06	3.28702e+06	1.48599e+06	1831680	2.17132e+06	1.21869e+06	864088
Q9CWX9	DDX47_MOUSE	Ddx47	Probable ATP-dependent RNA helicase DDX47	6.24579e+06	1.44315e+06	2.42251e+06	1.02104e+06	1433850	1.22119e+06	1.43368e+06	513279
Q4FZF3	DDX49_MOUSE	Ddx49	Probable ATP-dependent RNA helicase DDX49	107219	N.A.	N.A.	N.A.	N.A.	N.A.	N.A.	N.A.
Q61656	DDX5_MOUSE	Ddx5	Probable ATP-dependent RNA helicase DDX5	6.07045e+07	6.18577e+06	2.28944e+07	5.10606e+06	15969900	1.46215e+07	1.51498e+07	3.88789e+06
Q8K301	DDX52_MOUSE	Ddx52	Probable ATP-dependent RNA helicase DDX52	1.08166e+06	N.A.	309175	N.A.	448064	408715	N.A.	N.A.
Q9D0R4	DDX56_MOUSE	Ddx56	Probable ATP-dependent RNA helicase DDX56	9.51218e+06	8.44833e+06	3.95622e+06	4.09294e+06	3225340	4.93862e+06	2.26341e+06	2.37152e+06
P54823	DDX6_MOUSE	Ddx6	Probable ATP-dependent RNA helicase DDX6	2.72619e+06	1.02555e+06	2.07006e+06	1.50833e+06	1715880	3.34674e+06	2.37802e+06	1.31424e+06
Q9D0D4	DIM1_MOUSE	Dimt1	Probable dimethyladenosine transferase	2.44705e+06	1.12871e+06	1.00681e+06	N.A.	691734	611588	1.19154e+06	617219
Q9ERV1	MKRN2_MOUSE	Mkrn2	Probable E3 ubiquitin-protein ligase makorin-2	1.62905e+06	2.1324e+06	1.81809e+06	1.99001e+06	656373	1.33046e+06	N.A.	N.A.
Q69ZP3;Q69ZP3-2;Q69ZP3-3	PNKD_MOUSE	Pnkd	Probable hydrolase PNKD	2.35504e+06	2.01814e+06	852902	1.78821e+06	324007	941920	511828	805230
Q99L28	RLP24_MOUSE	Rsl24d1	Probable ribosome biogenesis protein RLP24	3.66824e+06	1.89945e+06	1.37429e+06	1.63462e+06	674277	2.19669e+06	535815	1.07805e+06
Q8R3C6	RBM19_MOUSE	Rbm19	Probable RNA-binding protein 19	1.49671e+06	706683	537218	407791	391286	545700	395017	232308
Q9D903	EBP2_MOUSE	Ebna1bp2	Probable rRNA-processing protein EBP2	8.90144e+06	6.76217e+06	4.41313e+06	4.43426e+06	2770730	4.16739e+06	3.38828e+06	3.37935e+06
Q9CZJ1	UTP11_MOUSE	Utp11	Probable U3 small nucleolar RNA-associated protein 11	204361	155335	86879.5	174432	58444.5	156167	N.A.	118230
P70398	USP9X_MOUSE	Usp9x	Probable ubiquitin carboxyl-terminal hydrolase FAF-X	396446	290111	536636	400861	367660	788162	241044	229712
P62962	PROF1_MOUSE	Pfn1	Profilin-1	1.1886e+06	1.17739e+06	2.10786e+06	1.9611e+06	2766740	6.73144e+06	1.59484e+06	1.34354e+06
P67778	PHB_MOUSE	Phb	Prohibitin	7.06103e+07	7.88649e+07	2.52631e+07	3.73668e+07	8222200	1.40231e+07	2.14166e+07	3.18083e+07
O35129	PHB2_MOUSE	Phb2	Prohibitin-2	9.78616e+07	1.05932e+08	3.85169e+07	5.16861e+07	12556400	2.41988e+07	3.09523e+07	4.20606e+07
Q9WUQ2	PREB_MOUSE	Preb	Prolactin regulatory element-binding protein	4.98832e+06	4.75082e+06	3.43936e+06	3.57484e+06	1584900	2.76873e+06	2.58168e+06	2.34922e+06
P17918	PCNA_MOUSE	Pcna	Proliferating cell nuclear antigen	965988	594490	478128	640497	426669	1.19806e+06	424321	354781
P50580	PA2G4_MOUSE	Pa2g4	Proliferation-associated protein 2G4	1.00207e+07	1.89358e+06	4.14032e+06	1.27251e+06	2148140	1.94113e+06	4.0951e+06	700552
Q9DBD5	PELP1_MOUSE	Pelp1	Proline-, glutamic acid- and leucine-rich protein 1	8.37689e+06	4.57522e+06	4.2865e+06	2.7101e+06	2471830	1.69526e+06	3.50952e+06	1.7315e+06
Q9QUR6	PPCE_MOUSE	Prep	Prolyl endopeptidase	N.A.	N.A.	N.A.	N.A.	406020	479111	864219	559834
O35074	PTGIS_MOUSE	Ptgis	Prostacyclin synthase	1.49165e+06	1.11982e+06	1.25844e+06	1.17146e+06	735439	1.41963e+06	868049	796791
Q8BWM0	PGES2_MOUSE	Ptges2	Prostaglandin E synthase 2	N.A.	348927	287318	281268	334561	662696	142528	183556
Q9R0Q7	TEBP_MOUSE	Ptges3	Prostaglandin E synthase 3	1.46311e+06	1.26948e+06	2.51429e+06	2.08672e+06	2386680	5.87142e+06	1.35115e+06	990279
Q9JKV1	ADRM1_MOUSE	Adrm1	Proteasomal ubiquitin receptor ADRM1	1.9634e+06	N.A.	281569	N.A.	194697	N.A.	N.A.	N.A.
P61290	PSME3_MOUSE	Psme3	Proteasome activator complex subunit 3	1.79824e+06	N.A.	843123	629195	710076	1.20162e+06	714616	400067
Q5SSW2	PSME4_MOUSE	Psme4	Proteasome activator complex subunit 4	910581	N.A.	N.A.	N.A.	N.A.	N.A.	N.A.	N.A.
Q9R1P4	PSA1_MOUSE	Psma1	Proteasome subunit alpha type-1	2.79139e+07	3.72397e+06	4.014e+06	1.44421e+06	2715520	2.99889e+06	827780	606601
P49722	PSA2_MOUSE	Psma2	Proteasome subunit alpha type-2	1.30991e+07	1.61527e+06	1.7479e+06	734604	1153480	1.13219e+06	571019	290271
O70435	PSA3_MOUSE	Psma3	Proteasome subunit alpha type-3	6.73882e+06	638697	773652	231817	555403	535750	827826	N.A.
Q9R1P0	PSA4_MOUSE	Psma4	Proteasome subunit alpha type-4	7.76969e+07	8.90033e+06	1.12228e+07	5.47097e+06	9264880	8.15691e+06	3.78242e+06	2.21239e+06
Q9Z2U1	PSA5_MOUSE	Psma5	Proteasome subunit alpha type-5	2.36809e+07	3.20128e+06	4.01093e+06	1.99856e+06	3012380	3.94032e+06	1.19613e+06	860840
Q9QUM9	PSA6_MOUSE	Psma6	Proteasome subunit alpha type-6	1.93179e+07	1.91645e+06	2.66021e+06	861203	1822920	1.89211e+06	412896	297765
Q9Z2U0	PSA7_MOUSE	Psma7	Proteasome subunit alpha type-7	2.46614e+07	3.28241e+06	4.38632e+06	2.05241e+06	3004630	2.82043e+06	1.96962e+06	802733
O09061	PSB1_MOUSE	Psmb1	Proteasome subunit beta type-1	1.09496e+07	2.10069e+06	1.68151e+06	893141	1132400	1.5637e+06	418625	385394
Q9R1P3	PSB2_MOUSE	Psmb2	Proteasome subunit beta type-2	1.6371e+07	2.61565e+06	2.65003e+06	1.6246e+06	2388730	1.93649e+06	N.A.	589784
Q9R1P1	PSB3_MOUSE	Psmb3	Proteasome subunit beta type-3	1.26694e+07	2.05192e+06	2.07894e+06	1.50401e+06	1603860	2.59393e+06	1.32042e+06	771422
P99026	PSB4_MOUSE	Psmb4	Proteasome subunit beta type-4	7.23153e+06	969320	904124	651403	689098	902144	349468	74151.6
O55234	PSB5_MOUSE	Psmb5	Proteasome subunit beta type-5	9.68781e+06	1.70666e+06	1.8707e+06	782182	932229	927603	271188	271367
Q60692	PSB6_MOUSE	Psmb6	Proteasome subunit beta type-6	6.19572e+06	752875	800916	N.A.	925853	861492	117332	N.A.
P70195	PSB7_MOUSE	Psmb7	Proteasome subunit beta type-7	1.42221e+06	135142	190842	172501	116677	157196	N.A.	N.A.
Q6PDI5;Q6PDI5-2	ECM29_MOUSE	Ecm29	Proteasome-associated protein ECM29 homolog	749889	450730	641248	666273	611662	1.46831e+06	674250	472762
Q9JKX4	AATF_MOUSE	Aatf	Protein AATF	2.20787e+06	1.09614e+06	687947	555542	321891	437225	436070	332536
Q9JIF0;Q9JIF0-2;Q9JIF0-3	ANM1_MOUSE	Prmt1	Protein arginine N-methyltransferase 1	3.63203e+06	1.28712e+06	1.05159e+06	555527	535079	900795	537138	398312
Q8CJG0	AGO2_MOUSE	2002-08-01	Protein argonaute-2	729192	N.A.	340747	N.A.	249403	458294	350246	179754
Q8QZV7	ASUN_MOUSE	Asun	Protein asunder homolog	826522	298057	236476	265055	N.A.	246215	N.A.	N.A.
Q921C5;Q921C5-2	BICD2_MOUSE	Bicd2	Protein bicaudal D homolog 2	491451	505917	495529	606285	135573	587601	232181	177052
Q6PGH1	BUD31_MOUSE	Bud31	Protein BUD31 homolog	2.16081e+06	1.37665e+06	1.19436e+06	1.41559e+06	539798	1.36225e+06	1.00671e+06	1.14343e+06
Q924A2	CIC_MOUSE	Cic	Protein capicua homolog	238383	N.A.	142049	N.A.	N.A.	N.A.	N.A.	N.A.
P70403	CASP_MOUSE	Cux1	Protein CASP	99289.7	99970.2	N.A.	95579.6	N.A.	N.A.	N.A.	N.A.
Q9CZT6	CMS1_MOUSE	Cmss1	Protein CMSS1	1.01312e+06	238399	426566	N.A.	389338	172569	385254	100284
Q99LX0	PARK7_MOUSE	Park7	Protein deglycase DJ-1	N.A.	N.A.	133393	136994	114252	145613	N.A.	106268
Q7TNV0	DEK_MOUSE	Dek	Protein DEK	3.56384e+06	N.A.	2.80582e+06	N.A.	1669280	326471	3.18318e+06	N.A.
O70279	DGC14_MOUSE	Dgcr14	Protein DGCR14	153418	72048.6	N.A.	131450	N.A.	90916.7	N.A.	132854
O08808	DIAP1_MOUSE	Diaph1	Protein diaphanous homolog 1	N.A.	N.A.	N.A.	N.A.	238955	363327	N.A.	N.A.
Q99LT0	DPY30_MOUSE	Dpy30	Protein dpy-30 homolog	853164	190231	191817	107036	71472.4	119926	115485	22545.4
Q91WV0	NC2B_MOUSE	Dr1	Protein Dr1	1.76256e+06	1.22456e+06	1.53741e+06	N.A.	737654	N.A.	1.61551e+06	N.A.
Q9CS74	ECD_MOUSE	Ecd	Protein ecdysoneless homolog	N.A.	N.A.	105719	N.A.	97422.8	192440	52197.2	23454.6
Q8CJF7	ELYS_MOUSE	Ahctf1	Protein ELYS	1.97758e+06	807575	735342	517037	382086	238190	384309	335271
Q8C569;Q8C569-2	F118B_MOUSE	Fam118b	Protein FAM118B	N.A.	N.A.	N.A.	52062	45761.6	N.A.	24085.1	42522.9
P58468	F207A_MOUSE	Fam207a	Protein FAM207A	1.54846e+06	679958	1.24174e+06	N.A.	676047	N.A.	N.A.	N.A.
Q80VD1	FA98B_MOUSE	Fam98b	Protein FAM98B	3.02145e+06	336454	952253	298202	554006	997372	526533	167211
Q9Z2G1	FM1AA_MOUSE	Fem1aa	Protein fem-1 homolog A-A	N.A.	1.03247e+06	253033	194617	237302	534503	279889	134089
Q9JJ28	FLII_MOUSE	Flii	Protein flightless-1 homolog	4.59341e+06	1.35408e+06	2.35593e+06	1.08913e+06	895854	1.43489e+06	2.01332e+06	606875
Q61666	HIRA_MOUSE	Hira	Protein HIRA	212928	90645.7	186946	N.A.	111572	N.A.	294742	N.A.
Q8C1D8	IWS1_MOUSE	Iws1	Protein IWS1 homolog	87207.5	N.A.	N.A.	N.A.	27838.6	6025.02	N.A.	N.A.
Q80WJ7	LYRIC_MOUSE	Mtdh	Protein LYRIC	7.39138e+06	3.81121e+06	3.50716e+06	2.69443e+06	730900	1.15738e+06	1.60716e+06	916048
P61327;Q9CQL1	MGN2_MOUSE;MGN_MOUSE	Magoh;Magohb	Protein mago nashi homolog	2.49252e+07	2.28203e+07	1.53884e+07	2.25996e+07	8720920	1.82211e+07	1.05828e+07	1.75207e+07
Q8BGS0;Q8BGS0-2	MAK16_MOUSE	Mak16	Protein MAK16 homolog	854606	858414	305146	488822	N.A.	449965	314497	545516
Q3UM45	PP1R7_MOUSE	Ppp1r7	Protein phosphatase 1 regulatory subunit 7	N.A.	N.A.	N.A.	N.A.	N.A.	480546	N.A.	N.A.
Q8CGA0	PPM1F_MOUSE	Ppm1f	Protein phosphatase 1F	N.A.	N.A.	186367	330354	286277	361285	N.A.	N.A.
Q61074	PPM1G_MOUSE	Ppm1g	Protein phosphatase 1G	N.A.	N.A.	N.A.	27680.7	12236.7	55835.6	N.A.	N.A.
Q8BSQ9;Q8BSQ9-2	PB1_MOUSE	Pbrm1	Protein polybromo-1	2.24308e+06	795277	988958	396698	587887	775213	948230	463061
Q8BIW1	PRUNE_MOUSE	Prune	Protein prune homolog	1.72044e+06	999309	2.65771e+06	2.21432e+06	2058600	4.74046e+06	1.39519e+06	966452
Q9QYS9;Q9QYS9-2;Q9QYS9-3;Q9QYS9-4;Q9QYS9-6;Q9QYS9-7;Q9QYS9-8	QKI_MOUSE	Qki	Protein quaking	1.48232e+07	2.76122e+06	3.91768e+06	N.A.	2529910	3.06533e+06	3.51523e+06	2.23378e+06
Q9Z1M8	RED_MOUSE	Ik	Protein Red	3.65223e+06	1.35285e+06	1.53881e+06	876999	730137	551118	1.38084e+06	516093
Q80YQ8	RMD5A_MOUSE	Rmnd5a	Protein RMD5 homolog A	2.24068e+06	1.13261e+06	894002	709060	N.A.	351503	N.A.	N.A.
Q6NS46	RRP5_MOUSE	Pdcd11	Protein RRP5 homolog	5.04475e+06	1.64664e+06	2.33798e+06	662629	1821770	923489	1.61506e+06	624566
P50543	S10AB_MOUSE	S100a11	Protein S100-A11	N.A.	269163	351851	311416	354317	801277	N.A.	142382
P14069	S10A6_MOUSE	S100a6	Protein S100-A6	3.59141e+06	1.27339e+06	669903	743409	271987	480642	507866	290685
Q9D2C2	SAAL1_MOUSE	Saal1	Protein SAAL1	N.A.	N.A.	N.A.	219921	202217	316807	N.A.	N.A.
Q6DID3	SCAF8_MOUSE	Scaf8	Protein SCAF8	3.11697e+06	280887	947608	N.A.	485841	N.A.	497184	N.A.
Q8C8N2	SCAI_MOUSE	Scai	Protein SCAI	448184	285153	237733	N.A.	78327.3	N.A.	106063	N.A.
Q9D1M0	SEC13_MOUSE	Sec13	Protein SEC13 homolog	1.9647e+06	677807	547027	506515	271927	635182	277112	194213
Q9CX34	SGT1_MOUSE	Sugt1	Protein SGT1 homolog	525386	319073	705601	587651	295704	412194	298424	217294
Q9QX47;Q9QX47-3;Q9QX47-4	SON_MOUSE	Son	Protein SON	5.74848e+06	3.55224e+06	1.89923e+06	2.07784e+06	705633	1.68507e+06	910862	828874
Q8VHN8;Q8VHN8-2	SDOS_MOUSE	Nudt16l1	Protein syndesmos	819268	258585	286932	202686	148062	284755	252688	201652
O70274	TP4A2_MOUSE	Ptp4a2	Protein tyrosine phosphatase type IVA 2	N.A.	139921	121629	50915.5	99340.1	167633	149689	71458
Q99KD5	UN45A_MOUSE	Unc45a	Protein unc-45 homolog A	979191	N.A.	637718	533056	715494	1.67403e+06	377657	437532
A2AIV2	VIR_MOUSE	Kiaa1429	Protein virilizer homolog	642224	N.A.	N.A.	N.A.	N.A.	N.A.	N.A.	N.A.
P62700	YPEL5_MOUSE	Ypel5	Protein yippee-like 5	1.10024e+06	597746	525244	364234	187288	459041	103446	128174
Q08642	PADI2_MOUSE	Padi2	Protein-arginine deiminase type-2	N.A.	111438	444422	475871	431455	1.13669e+06	268091	163610
Q9Z183	PADI4_MOUSE	Padi4	Protein-arginine deiminase type-4	220397	N.A.	81379.7	N.A.	305846	112030	261380	N.A.
Q8BKS9	PUM3_MOUSE	Pum3	Pumilio homolog 3	5.5306e+06	5.09217e+06	2.83362e+06	3.46152e+06	1520620	2.59873e+06	2.02889e+06	2.31973e+06
Q99PU8;Q99PU8-2;Q99PU8-3	DHX30_MOUSE	Dhx30	Putative ATP-dependent RNA helicase DHX30	1.08075e+06	462194	529315	N.A.	393124	536053	532718	218019
Q80VY9	DHX33_MOUSE	Dhx33	Putative ATP-dependent RNA helicase DHX33	N.A.	N.A.	127487	189391	110892	134087	N.A.	140272
Q922P9	GLYR1_MOUSE	Glyr1	Putative oxidoreductase GLYR1	1.90555e+06	281016	649695	180791	269276	220704	221079	N.A.
Q8BZS9;Q8BZS9-2	DHX32_MOUSE	Dhx32	Putative pre-mRNA-splicing factor ATP-dependent RNA helicase DHX32	N.A.	N.A.	196048	105677	61531.5	210194	N.A.	61443.6
Q7TNC4;Q7TNC4-2;Q7TNC4-3;Q7TNC4-4	LC7L2_MOUSE	Luc7l2	Putative RNA-binding protein Luc7-like 2	3.38084e+06	1.71899e+06	1.34539e+06	1.20134e+06	707441	1.03678e+06	720337	423673
P52480	KPYM_MOUSE	Pkm	Pyruvate kinase PKM	379536	204221	412281	246048	N.A.	984575	133674	153173
Q810B6	ANFY1_MOUSE	Ankfy1	Rabankyrin-5	2.39568e+06	1.01603e+06	782273	318819	508791	520840	882284	193264
P31750	AKT1_MOUSE	Akt1	RAC-alpha serine/threonine-protein kinase	255537	202769	571712	385195	627588	1.53213e+06	358883	310854
Q60823	AKT2_MOUSE	Akt2	RAC-beta serine/threonine-protein kinase	989169	765913	1.69445e+06	1.41017e+06	1820640	3.61081e+06	1.10918e+06	1.06407e+06
Q99N57;Q99N57-2	RAF1_MOUSE	Raf1	RAF proto-oncogene serine/threonine-protein kinase	1.04654e+06	657280	796735	698139	292085	586133	664299	206900
P46061	RAGP1_MOUSE	Rangap1	Ran GTPase-activating protein 1	1.10519e+06	513209	719415	695425	553133	1.32891e+06	570123	325621
Q6VN19	RBP10_MOUSE	Ranbp10	Ran-binding protein 10	1.20085e+06	578538	406264	214910	125381	208577	N.A.	N.A.
P69566;P69566-2	RANB9_MOUSE	Ranbp9	Ran-binding protein 9	1.59655e+06	533840	443854	369022	310462	465644	N.A.	N.A.
P97855	G3BP1_MOUSE	G3bp1	Ras GTPase-activating protein-binding protein 1	3.04669e+06	850748	1.02068e+06	647478	457749	633355	838683	294981
Q9JKF1	IQGA1_MOUSE	Iqgap1	Ras GTPase-activating-like protein IQGAP1	2.0512e+06	758234	1.98741e+06	1.5568e+06	1009360	2.23945e+06	1.23556e+06	729080
P63001	RAC1_MOUSE	Rac1	Ras-related C3 botulinum toxin substrate 1	5.94122e+06	4.93643e+06	3.82995e+06	3.66777e+06	1540980	2.81021e+06	4.15925e+06	2.96419e+06
Q80X95	RRAGA_MOUSE	Rraga	Ras-related GTP-binding protein A	N.A.	N.A.	75503.7	N.A.	N.A.	54758.2	N.A.	28273.1
Q7TT45;Q99K70	RRAGC_MOUSE;RRAGD_MOUSE	Rragc;Rragd	Ras-related GTP-binding protein D	N.A.	N.A.	N.A.	N.A.	219592	290221	N.A.	N.A.
P68040	RACK1_MOUSE	Rack1	Receptor of activated protein C kinase 1	6.76548e+06	4.44276e+06	1.67244e+06	1.42313e+06	821306	2.09231e+06	1.53942e+06	761005
P70424	ERBB2_MOUSE	Erbb2	Receptor tyrosine-protein kinase erbB-2	1.35402e+06	987711	538777	933366	509551	828795	N.A.	524050
P31266;P31266-2	SUH_MOUSE	Rbpj	Recombining binding protein suppressor of hairless	2.02012e+06	N.A.	4.33724e+06	190584	2674940	1.09938e+06	4.25633e+06	N.A.
Q9CSU0;Q9CSU0-2;Q9CSU0-3	RPR1B_MOUSE	Rprd1b	Regulation of nuclear pre-mRNA domain-containing protein 1B	2.12982e+06	891509	467865	307141	296270	210421	245994	N.A.
Q8VE37	RCC1_MOUSE	Rcc1	Regulator of chromosome condensation	1.26898e+07	1.28829e+06	1.06557e+07	753645	7205590	1.29295e+06	1.0325e+07	630183
Q3UJU9	RMD3_MOUSE	Rmdn3	Regulator of microtubule dynamics protein 3	3.47962e+06	3.54653e+06	1.85851e+06	3.21036e+06	421573	1.19762e+06	956085	1.39508e+06
Q9EPU0;Q9EPU0-2	RENT1_MOUSE	Upf1	Regulator of nonsense transcripts 1	1.08146e+06	627861	703967	630213	529333	1.12962e+06	687387	516645
Q5I1X5	IASPP_MOUSE	Ppp1r13l	RelA-associated inhibitor	N.A.	N.A.	13602	N.A.	N.A.	33210	N.A.	N.A.
Q8VEE4	RFA1_MOUSE	Rpa1	Replication protein A 70 kDa DNA-binding subunit	820551	197317	928325	307007	571271	422535	817180	245763
Q8CFE3	RCOR1_MOUSE	Rcor1	REST corepressor 1	878091	654286	456172	386996	225430	266604	331578	222151
P13405	RB_MOUSE	Rb1	Retinoblastoma-associated protein	299112	200984	255090	N.A.	128214	288038	160911	N.A.
Q8BX09	RBBP5_MOUSE	Rbbp5	Retinoblastoma-binding protein 5	1.29806e+06	388676	444260	162977	191986	120970	209905	64826.4
Q61818;Q61818-2	RAI1_MOUSE	Rai1	Retinoic acid-induced protein 1	321406	42855.5	136111	N.A.	N.A.	N.A.	N.A.	N.A.
Q7TN75	PEG10_MOUSE	Peg10	Retrotransposon-derived protein PEG10	N.A.	487971	496993	498869	350081	928598	684451	399950
Q99PT1	GDIR1_MOUSE	Arhgdia	Rho GDP-dissociation inhibitor 1	N.A.	N.A.	119916	N.A.	192511	898946	N.A.	389846
A2AWP8;A2AWP8-2;A2AWP8-3;A2AWP8-4	ARGAL_MOUSE	Arhgef10l	Rho guanine nucleotide exchange factor 10-like protein	N.A.	N.A.	289278	139791	200501	242970	232278	127808
P70336;P70336-2	ROCK2_MOUSE	Rock2	Rho-associated protein kinase 2	2.58734e+06	1.11843e+06	1.42607e+06	1.1905e+06	759900	1.48375e+06	782728	661441
Q62159;Q9QUI0	RHOA_MOUSE;RHOC_MOUSE	Rhoa;Rhoc	Rho-related GTP-binding protein RhoC	913464	881056	602769	439722	317356	948434	457054	321400
Q5HZJ0	RNC_MOUSE	Drosha	Ribonuclease 3	429842	162705	160002	N.A.	69677.2	N.A.	121812	N.A.
Q99JH1	RP25L_MOUSE	Rpp25l	Ribonuclease P protein subunit p25-like protein	2.10842e+06	1.0009e+06	1.02256e+06	633760	434214	693669	N.A.	N.A.
Q9CR08	RPP29_MOUSE	Pop4	Ribonuclease P protein subunit p29	276189	N.A.	82393.2	N.A.	49322.5	27582.5	N.A.	N.A.
O88796	RPP30_MOUSE	Rpp30	Ribonuclease P protein subunit p30	5.57093e+06	748652	1.43965e+06	N.A.	931659	475804	828364	156182
Q80UU2	RPP38_MOUSE	Rpp38	Ribonuclease P protein subunit p38	1.69327e+06	N.A.	566412	N.A.	353187	204048	303851	160690
A2BE28;A2BE28-2	LAS1L_MOUSE	Las1l	Ribosomal biogenesis protein LAS1L	9.43922e+06	5.2587e+06	4.41022e+06	3.13693e+06	2358670	2.609e+06	3.07046e+06	1.7306e+06
Q8BVY0	RL1D1_MOUSE	Rsl1d1	Ribosomal L1 domain-containing protein 1	2.22013e+07	8.86233e+06	1.05593e+07	6.88463e+06	6314080	7.6125e+06	6.13484e+06	4.72701e+06
P18654	KS6A3_MOUSE	Rps6ka3	Ribosomal protein S6 kinase alpha-3	N.A.	N.A.	N.A.	N.A.	N.A.	507509	N.A.	N.A.
P56183;P56183-2;P56183-3	RRP1_MOUSE	Rrp1	Ribosomal RNA processing protein 1 homolog A	1.01237e+06	673886	548585	514638	318060	496787	585639	567160
Q91YK2	RRP1B_MOUSE	Rrp1b	Ribosomal RNA processing protein 1 homolog B	1.71323e+06	410504	539690	169537	309219	236052	228092	205204
O35130	NEP1_MOUSE	Emg1	Ribosomal RNA small subunit methyltransferase NEP1	4.50935e+06	3.29926e+06	1.89809e+06	1.59838e+06	1460170	1.94443e+06	1.46788e+06	1.26379e+06
Q9D1C9	RRP7A_MOUSE	Rrp7a	Ribosomal RNA-processing protein 7 homolog A	5.09362e+06	1.67914e+06	2.42496e+06	970142	1425080	1.34132e+06	1.44742e+06	780911
Q9DB85	RRP8_MOUSE	Rrp8	Ribosomal RNA-processing protein 8	2.0649e+06	515539	978385	370360	611591	440073	544693	293394
P97452	BOP1_MOUSE	Bop1	Ribosome biogenesis protein BOP1	6.20001e+06	5.82574e+06	3.82514e+06	5.25766e+06	2318210	4.78989e+06	2.55414e+06	3.4668e+06
Q9DCA5	BRX1_MOUSE	Brix1	Ribosome biogenesis protein BRX1 homolog	4.56133e+06	3.27325e+06	2.96819e+06	2.44818e+06	1930370	1.30786e+06	2.01994e+06	1.77566e+06
Q9CR47	NSA2_MOUSE	Nsa2	Ribosome biogenesis protein NSA2 homolog	2.89964e+06	1.44648e+06	1.25443e+06	932795	757383	655736	1.08121e+06	875538
Q9JJA4	WDR12_MOUSE	Wdr12	Ribosome biogenesis protein WDR12	3.8816e+06	3.77118e+06	2.63568e+06	3.42977e+06	1489640	3.08474e+06	1.72446e+06	2.57942e+06
Q9CYH6	RRS1_MOUSE	Rrs1	Ribosome biogenesis regulatory protein homolog	5.08037e+06	3.15245e+06	2.32223e+06	2.18393e+06	1148370	2.82501e+06	1.43724e+06	1.32833e+06
Q7TND5	RPF1_MOUSE	Rpf1	Ribosome production factor 1	626706	499198	198993	279710	105427	187258	125039	242570
Q9JJ80	RPF2_MOUSE	Rpf2	Ribosome production factor 2 homolog	1.00961e+07	7.11538e+06	4.95684e+06	4.82668e+06	2649070	4.65451e+06	3.43141e+06	3.31038e+06
Q9CR50	ZN363_MOUSE	Rchy1	RING finger and CHY zinc finger domain-containing protein 1	555788	N.A.	404424	348691	212744	288052	292150	N.A.
Q9D7H3	RTCA_MOUSE	RtcA	RNA 3'-terminal phosphate cyclase	1.3352e+06	563242	648722	411995	479073	523441	452453	323273
Q9JJT0	RCL1_MOUSE	Rcl1	RNA 3'-terminal phosphate cyclase-like protein	2.12269e+06	1.34406e+06	993173	932754	707121	939404	785418	656074
Q91VM5	RMXL1_MOUSE	Rbmxl1	RNA binding motif protein, X-linked-like-1	5.0615e+07	1.12599e+07	1.23024e+07	2.03458e+06	5185040	1.93146e+06	5.88318e+06	1.30761e+06
Q8BP71;Q8BP71-2;Q8BP71-3;Q8BP71-5;Q8BP71-6;Q8BP71-7;Q8BP71-8	RFOX2_MOUSE	Rbfox2	RNA binding protein fox-1 homolog 2	2.21237e+06	815716	692355	473276	363679	374796	356646	N.A.
Q8K224	NAT10_MOUSE	Nat10	RNA cytidine acetyltransferase	4.74274e+06	1.8533e+06	1.78167e+06	1.08398e+06	1256090	1.25168e+06	1.23916e+06	846672
Q6PAQ4	REXO4_MOUSE	Rexo4	RNA exonuclease 4	1.79739e+06	460554	831338	246597	696547	315520	370679	197504
Q9CY97;Q9CY97-2	SSU72_MOUSE	Ssu72	RNA polymerase II subunit A C-terminal domain phosphatase SSU72	N.A.	N.A.	N.A.	N.A.	N.A.	85372.5	N.A.	N.A.
Q8K2T8	PAF1_MOUSE	Paf1	RNA polymerase II-associated factor 1 homolog	2.29173e+06	638648	634038	N.A.	428413	N.A.	N.A.	N.A.
B2RS91	RRN3_MOUSE	Rrn3	RNA polymerase I-specific transcription initiation factor RRN3	N.A.	N.A.	N.A.	N.A.	28776.4	24805.6	N.A.	N.A.
Q62018;Q62018-3	CTR9_MOUSE	Ctr9	RNA polymerase-associated protein CTR9 homolog	1.10206e+06	147628	350210	N.A.	205819	109047	N.A.	N.A.
Q5XJE5	LEO1_MOUSE	Leo1	RNA polymerase-associated protein LEO1	2.45536e+06	276853	412057	100886	249059	N.A.	340313	N.A.
Q9WV02;Q9WV02-2	RBMX_MOUSE	Rbmx	RNA-binding motif protein, X chromosome	2.62818e+06	517126	609627	N.A.	300048	N.A.	394686	N.A.
Q91W59;Q91W59-2;Q91W59-3	RBMS1_MOUSE	Rbms1	RNA-binding motif, single-stranded-interacting protein 1	1.38672e+06	N.A.	558726	N.A.	195695	N.A.	901337	304863
Q8VC70	RBMS2_MOUSE	Rbms2	RNA-binding motif, single-stranded-interacting protein 2	1.73825e+06	1.05331e+06	979719	317617	441606	438766	917925	516535
Q8C2Q3;Q8C2Q3-2	RBM14_MOUSE	Rbm14	RNA-binding protein 14	1.1179e+06	133960	151732	108225	145192	181337	214487	49029.8
Q3UQS8;Q3UQS8-2	RBM20_MOUSE	Rbm20	RNA-binding protein 20	770832	N.A.	N.A.	N.A.	N.A.	70109	N.A.	N.A.
D3Z4I3;Q62176	RBM24_MOUSE;RBM38_MOUSE	Rbm24;Rbm38	RNA-binding protein 24	3.25463e+06	1.43616e+06	N.A.	N.A.	N.A.	N.A.	N.A.	N.A.
B2RY56	RBM25_MOUSE	Rbm25	RNA-binding protein 25	1.54383e+07	3.37839e+06	5.46464e+06	2.52049e+06	2855820	3.15135e+06	3.65101e+06	1.63938e+06
Q6NZN0;Q6NZN0-2;Q6NZN0-3;Q6NZN0-4;Q6NZN0-5	RBM26_MOUSE	Rbm26	RNA-binding protein 26	806514	107025	220285	86526.1	148220	N.A.	115218	N.A.
Q8CGC6	RBM28_MOUSE	Rbm28	RNA-binding protein 28	5.84871e+06	3.13452e+06	2.84758e+06	1.7526e+06	1585340	2.0901e+06	1.73535e+06	1.12022e+06
O89086	RBM3_MOUSE	Rbm3	RNA-binding protein 3	1.64119e+06	N.A.	816070	N.A.	N.A.	N.A.	N.A.	N.A.
Q8C5L7	RBM34_MOUSE	Rbm34	RNA-binding protein 34	4.60445e+06	3.47211e+06	1.41763e+06	1.73734e+06	1469280	3.24461e+06	1.66208e+06	1.0496e+06
Q8VH51;Q8VH51-2;Q8VH51-3	RBM39_MOUSE	Rbm39	RNA-binding protein 39	1.23438e+07	3.19304e+06	3.30666e+06	1.92193e+06	1988980	1.97107e+06	2.19653e+06	1.03426e+06
Q91V81;Q91V81-2	RBM42_MOUSE	Rbm42	RNA-binding protein 42	1.75432e+06	190989	220605	N.A.	165461	N.A.	N.A.	N.A.
Q91YE7;Q91YE7-2	RBM5_MOUSE	Rbm5	RNA-binding protein 5	2.77876e+06	1.26906e+06	815926	464346	251220	576123	668531	259651
Q9CQT2	RBM7_MOUSE	Rbm7	RNA-binding protein 7	1.38146e+06	182490	257307	N.A.	166219	106417	253520	71037.3
Q9CWZ3;Q9CWZ3-2	RBM8A_MOUSE	Rbm8a	RNA-binding protein 8A	1.23765e+07	1.53483e+07	6.9571e+06	1.15405e+07	4061410	1.49597e+07	5.86016e+06	9.44208e+06
Q61545	EWS_MOUSE	Ewsr1	RNA-binding protein EWS	228511	80862.2	37449.1	N.A.	N.A.	N.A.	N.A.	N.A.
P56959	FUS_MOUSE	Fus	RNA-binding protein FUS	1.57317e+07	1.09353e+06	3.67017e+06	353805	1528430	853359	2.51409e+06	305759
Q9CPS7	PNO1_MOUSE	Pno1	RNA-binding protein PNO1	1.14748e+06	675555	788162	575833	544910	1.37023e+06	787231	635753
Q64012;Q64012-2	RALY_MOUSE	Raly	RNA-binding protein Raly	2.21294e+07	1.45859e+07	8.18762e+06	5.97325e+06	3202760	3.52613e+06	4.75306e+06	3.51637e+06
Q99M28;Q99M28-2	RNPS1_MOUSE	Rnps1	RNA-binding protein with serine-rich domain 1	1.68458e+07	6.35643e+06	8.94241e+06	5.83018e+06	5929780	1.03876e+07	7.06595e+06	5.22695e+06
P35550	FBRL_MOUSE	Fbl	rRNA 2'-O-methyltransferase fibrillarin	6.14303e+07	4.21711e+07	3.57665e+07	3.29392e+07	21204400	4.29159e+07	2.12833e+07	2.21107e+07
Q9CTH6	FCF1_MOUSE	Fcf1	rRNA-processing protein FCF1 homolog	707320	461575	237418	558514	174961	253306	234097	396592
Q6P5B0	RRP12_MOUSE	Rrp12	RRP12-like protein	7.89675e+06	4.04705e+06	3.45263e+06	2.46766e+06	1941710	2.49895e+06	1.58728e+06	1.09799e+06
Q03347;Q03347-4	RUNX1_MOUSE	Runx1	Runt-related transcription factor 1	4.4749e+06	2.35176e+06	3.48465e+06	1.39985e+06	2190230	2.46218e+06	3.3712e+06	649290
P60122	RUVB1_MOUSE	Ruvbl1	RuvB-like 1	8.56551e+06	3.73141e+06	4.64793e+06	3.1816e+06	3096350	4.2117e+06	3.38065e+06	1.86688e+06
Q9WTM5	RUVB2_MOUSE	Ruvbl2	RuvB-like 2	7.45073e+06	3.89553e+06	4.16377e+06	3.28773e+06	2821740	3.6576e+06	3.10109e+06	1.86149e+06
Q8CH25;Q8CH25-2	SLTM_MOUSE	Sltm	SAFB-like transcription modulator	5.96798e+06	974030	1.67146e+06	345764	697615	162304	718204	171271
Q9DA08	SGF29_MOUSE	Sgf29	SAGA-associated factor 29	103314	N.A.	N.A.	N.A.	N.A.	N.A.	N.A.	N.A.
Q9D1J3	SARNP_MOUSE	Sarnp	SAP domain-containing ribonucleoprotein	789837	213889	377409	N.A.	137462	N.A.	205314	26669.1
D3YXK2	SAFB1_MOUSE	Safb	Scaffold attachment factor B1	1.90636e+07	5.42391e+06	7.25499e+06	1.7531e+06	1418410	877055	2.10641e+06	1.03803e+06
Q80YR5	SAFB2_MOUSE	Safb2	Scaffold attachment factor B2	343354	N.A.	N.A.	N.A.	N.A.	N.A.	N.A.	N.A.
Q8BH69	SPS1_MOUSE	Sephs1	Selenide, water dikinase 1	N.A.	N.A.	N.A.	N.A.	N.A.	146551	N.A.	N.A.
Q9EP97	SENP3_MOUSE	Senp3	Sentrin-specific protease 3	1.6335e+06	1.14677e+06	543717	607625	295318	475231	305907	232133
Q8BUH8	SENP7_MOUSE	Senp7	Sentrin-specific protease 7	2.54497e+06	2.81943e+06	1.73298e+06	1.53186e+06	742318	1.07514e+06	1.13073e+06	868143
P42208	SEPT2_MOUSE	Sept2	Septin-2	1.03549e+06	601016	809419	745377	684543	2.00357e+06	670754	539239
O55131	SEPT7_MOUSE	Sept7	Septin-7	680246	566726	629302	611189	406470	1.50638e+06	349637	366359
Q64337;Q64337-2	SQSTM_MOUSE	Sqstm1	Sequestosome-1	2.27275e+06	1.3617e+06	1.90084e+06	1.10462e+06	2306210	1.87393e+06	3.36366e+06	791440
P50431	GLYC_MOUSE	Shmt1	Serine hydroxymethyltransferase, cytosolic	806985	N.A.	276326	N.A.	124082	126386	243613	N.A.
Q9JIY5	HTRA2_MOUSE	Htra2	Serine protease HTRA2, mitochondrial	1.14687e+06	296468	322562	305525	259009	544834	205757	328363
Q52KI8	SRRM1_MOUSE	Srrm1	Serine/arginine repetitive matrix protein 1	2.02858e+06	340453	477131	N.A.	153691	N.A.	N.A.	N.A.
Q8BTI8;Q8BTI8-3	SRRM2_MOUSE	Srrm2	Serine/arginine repetitive matrix protein 2	5.84933e+06	2.29877e+06	1.74305e+06	1.52445e+06	698382	1.19036e+06	979622	953294
Q9DBU6	RSRC1_MOUSE	Rsrc1	Serine/Arginine-related protein 53	847355	300187	N.A.	265754	110948	261241	134414	237220
Q6PDM2;Q6PDM2-2;Q6PDM2-3	SRSF1_MOUSE	Srsf1	Serine/arginine-rich splicing factor 1	3.55978e+07	1.07176e+07	1.24982e+07	5.25499e+06	7314820	6.75927e+06	9.38741e+06	5.60233e+06
Q9R0U0;Q9R0U0-2;Q9R0U0-3	SRS10_MOUSE	Srsf10	Serine/arginine-rich splicing factor 10	2.17985e+07	1.69125e+07	1.31645e+07	1.35194e+07	7514660	1.28058e+07	8.48433e+06	1.23285e+07
Q62093	SRSF2_MOUSE	Srsf2	Serine/arginine-rich splicing factor 2	3.93037e+06	764940	1.0013e+06	380240	396698	260186	706487	359380
P84104;P84104-2	SRSF3_MOUSE	Srsf3	Serine/arginine-rich splicing factor 3	5.61866e+07	1.41856e+07	1.7371e+07	5.24548e+06	10710400	3.67223e+06	1.52893e+07	5.37873e+06
O35326	SRSF5_MOUSE	Srsf5	Serine/arginine-rich splicing factor 5	2.30656e+06	700544	696380	217359	535451	589169	596945	259994
Q3TWW8	SRSF6_MOUSE	Srsf6	Serine/arginine-rich splicing factor 6	4.14487e+07	1.40001e+07	1.25635e+07	7.63246e+06	6520480	8.8325e+06	8.02095e+06	7.37447e+06
Q8BL97;Q8BL97-2;Q8BL97-3;Q8BL97-4	SRSF7_MOUSE	Srsf7	Serine/arginine-rich splicing factor 7	4.7418e+07	1.68277e+07	1.69521e+07	8.03426e+06	13415500	1.87083e+07	1.79406e+07	1.22876e+07
Q9D0B0	SRSF9_MOUSE	Srsf9	Serine/arginine-rich splicing factor 9	2.56776e+06	991193	959239	N.A.	389678	469955	754950	478557
Q8BG48	ST17B_MOUSE	Stk17b	Serine/threonine-protein kinase 17B	1.23477e+06	1.03373e+06	1.25271e+06	1.19133e+06	778902	1.89897e+06	780801	637640
Q99KH8	STK24_MOUSE	Stk24	Serine/threonine-protein kinase 24	N.A.	N.A.	N.A.	N.A.	59325.6	145927	N.A.	N.A.
Q91VJ4	STK38_MOUSE	Stk38	Serine/threonine-protein kinase 38	N.A.	N.A.	N.A.	N.A.	166126	332425	N.A.	N.A.
Q9JKK8	ATR_MOUSE	Atr	Serine/threonine-protein kinase ATR	1.65316e+06	1.34656e+06	639634	1.20534e+06	524637	736185	729170	1.12047e+06
Q05512;Q05512-2;Q05512-3;Q05512-4	MARK2_MOUSE	Mark2	Serine/threonine-protein kinase MARK2	283579	87915.3	102562	31541	42423.9	8356.25	52497.3	24918.4
Q9JLN9	MTOR_MOUSE	Mtor	Serine/threonine-protein kinase mTOR	N.A.	N.A.	682524	729703	332092	579331	754422	457694
P70268;P70268-2	PKN1_MOUSE	Pkn1	Serine/threonine-protein kinase N1	1.09136e+06	864837	698918	792810	262119	282788	431213	344912
Q9ES74	NEK7_MOUSE	Nek7	Serine/threonine-protein kinase Nek7	N.A.	N.A.	N.A.	392603	366919	882264	221544	414552
Q8K1R7	NEK9_MOUSE	Nek9	Serine/threonine-protein kinase Nek9	59315.1	38766.6	111983	92162.8	99707.4	308008	104482	N.A.
O88643	PAK1_MOUSE	Pak1	Serine/threonine-protein kinase PAK 1	97413.2	N.A.	261318	268626	299083	630535	N.A.	169109
Q8CIN4	PAK2_MOUSE	Pak2	Serine/threonine-protein kinase PAK 2	641233	513045	1.11577e+06	1.01015e+06	913846	2.2072e+06	506670	463491
Q61136	PRP4B_MOUSE	Prpf4b	Serine/threonine-protein kinase PRP4 homolog	4.66189e+06	1.32679e+06	1.86568e+06	N.A.	792269	709076	952382	108770
Q8BKX6	SMG1_MOUSE	Smg1	Serine/threonine-protein kinase SMG1	N.A.	N.A.	N.A.	N.A.	N.A.	60991.5	N.A.	N.A.
P83741;P83741-2;P83741-3;P83741-4;P83741-5;P83741-6	WNK1_MOUSE	Wnk1	Serine/threonine-protein kinase WNK1	N.A.	N.A.	484165	446949	320156	1.01022e+06	N.A.	386744
Q80W00;Q80W00-2	PP1RA_MOUSE	Ppp1r10	Serine/threonine-protein phosphatase 1 regulatory subunit 10	182150	N.A.	N.A.	N.A.	133787	56657	N.A.	N.A.
Q61151	2A5E_MOUSE	Ppp2r5e	Serine/threonine-protein phosphatase 2A 56 kDa regulatory subunit epsilon isoform	N.A.	26878.3	138340	112428	136531	211453	88267.4	75102.6
Q60996;Q60996-2;Q60996-3;Q60996-4	2A5G_MOUSE	Ppp2r5c	Serine/threonine-protein phosphatase 2A 56 kDa regulatory subunit gamma isoform	960806	335560	841252	469032	826712	1.30643e+06	421049	293367
Q76MZ3	2AAA_MOUSE	Ppp2r1a	Serine/threonine-protein phosphatase 2A 65 kDa regulatory subunit A alpha isoform	4.77378e+06	2.09482e+06	3.50326e+06	2.44831e+06	2777540	7.41143e+06	1.81661e+06	1.00374e+06
Q7TNP2	2AAB_MOUSE	Ppp2r1b	Serine/threonine-protein phosphatase 2A 65 kDa regulatory subunit A beta isoform	N.A.	N.A.	N.A.	N.A.	95497.3	70507.6	N.A.	21889.5
P58389	PTPA_MOUSE	Ppp2r4	Serine/threonine-protein phosphatase 2A activator	N.A.	N.A.	529297	467193	498727	1.18112e+06	131825	117311
P63330	PP2AA_MOUSE	Ppp2ca	Serine/threonine-protein phosphatase 2A catalytic subunit alpha isoform	2.45856e+06	964833	980580	581208	524366	947250	563311	283926
Q0VGB7	PP4R2_MOUSE	Ppp4r2	Serine/threonine-protein phosphatase 4 regulatory subunit 2	376743	N.A.	N.A.	N.A.	N.A.	N.A.	N.A.	N.A.
Q922D4;Q922D4-2	PP6R3_MOUSE	Ppp6r3	Serine/threonine-protein phosphatase 6 regulatory subunit 3	N.A.	N.A.	92663.9	127110	64750.8	131252	N.A.	85237.6
P62137	PP1A_MOUSE	Ppp1ca	Serine/threonine-protein phosphatase PP1-alpha catalytic subunit	5.7037e+06	1.09523e+06	1.82139e+06	661875	897143	1.08183e+06	1.432e+06	339275
P62141	PP1B_MOUSE	Ppp1cb	Serine/threonine-protein phosphatase PP1-beta catalytic subunit	2.40579e+06	357392	760061	N.A.	334973	390026	603664	N.A.
Q9Z1Z2	STRAP_MOUSE	Strap	Serine-threonine kinase receptor-associated protein	629982	150802	112524	N.A.	N.A.	N.A.	122332	42419.2
Q99MR6;Q99MR6-2;Q99MR6-3;Q99MR6-4	SRRT_MOUSE	Srrt	Serrate RNA effector molecule homolog	3.30126e+06	503150	819509	N.A.	431552	1.03998e+06	348838	N.A.
Q91X20	ASH2L_MOUSE	Ash2l	Set1/Ash2 histone methyltransferase complex subunit ASH2	466173	355431	481272	N.A.	85298.8	95058.9	N.A.	N.A.
Q921I6	SH3B4_MOUSE	Sh3bp4	SH3 domain-binding protein 4	442437	N.A.	368751	255386	298269	386151	N.A.	166374
P16254	SRP14_MOUSE	Srp14	Signal recognition particle 14 kDa protein	524188	181970	172538	105829	129042	119224	N.A.	N.A.
P14576	SRP54_MOUSE	Srp54	Signal recognition particle 54 kDa protein	2.18947e+06	1.20248e+06	1.69586e+06	1.44068e+06	1166810	2.80274e+06	1.18438e+06	1.12217e+06
Q8BMA6	SRP68_MOUSE	Srp68	Signal recognition particle subunit SRP68	1.36126e+06	690422	1.13002e+06	905800	948489	1.73394e+06	957681	641977
P42227;P42227-2	STAT3_MOUSE	Stat3	Signal transducer and activator of transcription 3	1.69473e+06	882001	995038	876022	1081250	2.02801e+06	994584	779236
P42230	STA5A_MOUSE	Stat5a	Signal transducer and activator of transcription 5A	N.A.	N.A.	180473	108193	174442	337104	N.A.	73903.2
P42232	STA5B_MOUSE	Stat5b	Signal transducer and activator of transcription 5B	N.A.	N.A.	N.A.	N.A.	766346	2.12864e+06	N.A.	528997
Q6A026	PDS5A_MOUSE	Pds5a	Sister chromatid cohesion protein PDS5 homolog A	464475	141350	153213	111369	111407	248779	90833.1	67107.8
Q4VA53;Q4VA53-3	PDS5B_MOUSE	Pds5b	Sister chromatid cohesion protein PDS5 homolog B	2.57747e+06	522973	1.21315e+06	432235	585837	597715	790348	339486
Q8BIZ6	SNIP1_MOUSE	Snip1	Smad nuclear-interacting protein 1	612919	250892	N.A.	101418	43971.3	229094	N.A.	35611.4
P62305	RUXE_MOUSE	Snrpe	Small nuclear ribonucleoprotein E	1.15372e+07	4.32729e+06	3.44168e+06	2.16564e+06	1386260	2.36879e+06	2.35967e+06	1.71135e+06
P62307	RUXF_MOUSE	Snrpf	Small nuclear ribonucleoprotein F	3.87124e+06	2.13425e+06	2.42622e+06	N.A.	1326570	2.0893e+06	1.50063e+06	1.47273e+06
P62309	RUXG_MOUSE	Snrpg	Small nuclear ribonucleoprotein G	1.14843e+07	5.45689e+06	5.2066e+06	3.02687e+06	2698860	2.99261e+06	3.63648e+06	2.84515e+06
P62315	SMD1_MOUSE	Snrpd1	Small nuclear ribonucleoprotein Sm D1	2.09021e+07	9.89429e+06	9.88306e+06	5.80388e+06	5184920	7.72861e+06	6.91494e+06	5.05335e+06
P62317	SMD2_MOUSE	Snrpd2	Small nuclear ribonucleoprotein Sm D2	8.62213e+06	3.94754e+06	3.21546e+06	2.51828e+06	1450270	2.82544e+06	2.32957e+06	2.13244e+06
P62320	SMD3_MOUSE	Snrpd3	Small nuclear ribonucleoprotein Sm D3	1.81018e+07	9.01447e+06	7.47007e+06	4.80517e+06	3328030	6.52758e+06	5.48232e+06	3.59581e+06
P27048;P63163	RSMB_MOUSE;RSMN_MOUSE	Snrpb;Snrpn	Small nuclear ribonucleoprotein-associated protein B	1.41784e+07	6.57676e+06	5.84057e+06	3.73686e+06	2554130	5.53656e+06	3.89633e+06	2.8634e+06
Q5XG71	UTP20_MOUSE	Utp20	Small subunit processome component 20 homolog	2.1129e+06	1.1294e+06	1.11469e+06	732299	710381	722523	900832	718060
P63166	SUMO1_MOUSE	Sumo1	Small ubiquitin-related modifier 1	1.10803e+06	712274	271736	431050	N.A.	157126	N.A.	N.A.
Q9CSN1	SNW1_MOUSE	Snw1	SNW domain-containing protein 1	8.33321e+06	6.34507e+06	4.53216e+06	5.48301e+06	2040600	3.85238e+06	3.33025e+06	4.56389e+06
Q9JI13;Q9JI13-2	SAS10_MOUSE	Utp3	Something about silencing protein 10	2.83603e+06	2.38154e+06	1.08448e+06	1.43392e+06	538840	1.02803e+06	588743	716899
Q62417	SRBS1_MOUSE	Sorbs1	Sorbin and SH3 domain-containing protein 1	9.10844e+06	5.76744e+06	2.97674e+06	2.68093e+06	482496	311212	1.89636e+06	665624
Q6P8X1	SNX6_MOUSE	Snx6	Sorting nexin-6	378091	370192	546528	651365	402546	1.46033e+06	473582	300736
Q8R2Y9	SOSB1_MOUSE	Nabp2	SOSS complex subunit B1	851099	294665	353020	186778	151349	204882	305753	N.A.
Q3TXT3	SOSSC_MOUSE	Inip	SOSS complex subunit C	355576	N.A.	N.A.	N.A.	N.A.	53932.3	N.A.	N.A.
Q62261	SPTB2_MOUSE	Sptbn1	Spectrin beta chain, non-erythrocytic 1	5.80543e+07	3.96344e+07	2.63435e+07	2.81083e+07	6140710	1.08514e+07	1.79665e+07	9.74218e+06
Q3UMC0	SPAT5_MOUSE	Spata5	Spermatogenesis-associated protein 5	1.72826e+07	6.71761e+06	9.30534e+06	8.70092e+06	6227370	1.19107e+07	7.33448e+06	6.19713e+06
Q9WTX5	SKP1_MOUSE	Skp1	S-phase kinase-associated protein 1	2.73942e+06	1.25092e+06	1.47377e+06	687729	688124	1.08261e+06	948901	404940
Q6ZPR5	NSMA3_MOUSE	Smpd4	Sphingomyelin phosphodiesterase 4	2.28545e+06	2.20269e+06	1.47585e+06	1.5941e+06	1060100	1.7873e+06	1.07234e+06	1.28793e+06
Q9Z1N5	DX39B_MOUSE	Ddx39b	Spliceosome RNA helicase Ddx39b	4.77752e+07	2.325e+07	1.93174e+07	1.20535e+07	12473400	1.8593e+07	1.85164e+07	1.15356e+07
Q64213	SF01_MOUSE	Sf1	Splicing factor 1	2.64318e+06	N.A.	N.A.	N.A.	N.A.	N.A.	N.A.	555027
Q8K4Z5	SF3A1_MOUSE	Sf3a1	Splicing factor 3A subunit 1	1.39076e+07	3.68876e+06	3.57692e+06	2.50329e+06	1657340	2.50051e+06	2.27353e+06	1.49179e+06
Q62203	SF3A2_MOUSE	Sf3a2	Splicing factor 3A subunit 2	6.94095e+06	2.11998e+06	1.89635e+06	1.25682e+06	1125110	1.91313e+06	1.4124e+06	854942
Q9D554	SF3A3_MOUSE	Sf3a3	Splicing factor 3A subunit 3	1.55054e+07	4.79233e+06	5.14213e+06	3.14704e+06	2335270	2.39943e+06	3.26697e+06	2.06476e+06
Q99NB9	SF3B1_MOUSE	Sf3b1	Splicing factor 3B subunit 1	2.71352e+07	9.22118e+06	9.16003e+06	6.40367e+06	4381100	5.5115e+06	6.66443e+06	4.93355e+06
Q921M3	SF3B3_MOUSE	Sf3b3	Splicing factor 3B subunit 3	3.23393e+07	1.22188e+07	1.20376e+07	8.28312e+06	5724850	7.73886e+06	8.35509e+06	6.63436e+06
Q8QZY9	SF3B4_MOUSE	Sf3b4	Splicing factor 3B subunit 4	6.87819e+06	3.06419e+06	2.50097e+06	1.77169e+06	1214290	1.6016e+06	1.72469e+06	1.59996e+06
Q923D4	SF3B5_MOUSE	Sf3b5	Splicing factor 3B subunit 5	1.52535e+07	5.82376e+06	5.54926e+06	3.34287e+06	2819740	4.88964e+06	5.16562e+06	2.64295e+06
P59708	SF3B6_MOUSE	Sf3b6	Splicing factor 3B subunit 6	1.12351e+07	4.4526e+06	3.96011e+06	2.53464e+06	2101700	3.17098e+06	3.0198e+06	1.9109e+06
Q8JZX4	SPF45_MOUSE	Rbm17	Splicing factor 45	6.04841e+06	3.25759e+06	1.80953e+06	1.38705e+06	792658	1.2653e+06	1.12534e+06	793984
Q9D883	U2AF1_MOUSE	U2af1	Splicing factor U2AF 35 kDa subunit	3.40565e+06	1.68884e+06	1.45058e+06	1.08589e+06	1011750	1.53242e+06	1.01903e+06	644663
P26369	U2AF2_MOUSE	U2af2	Splicing factor U2AF 65 kDa subunit	1.96878e+07	7.09424e+06	5.82235e+06	3.24854e+06	3840170	4.18154e+06	4.36077e+06	1.8584e+06
Q5U4C3	SFR19_MOUSE	Scaf1	Splicing factor, arginine/serine-rich 19	1.21105e+06	540915	N.A.	N.A.	N.A.	N.A.	N.A.	124388
Q8VIJ6	SFPQ_MOUSE	Sfpq	Splicing factor, proline- and glutamine-rich	2.39102e+07	1.04117e+06	1.09989e+07	525619	6046940	1.3921e+06	7.6785e+06	332494
Q3USH5	SFSWA_MOUSE	Sfswap	Splicing factor, suppressor of white-apricot homolog	1.46549e+06	N.A.	236499	N.A.	N.A.	N.A.	N.A.	N.A.
Q9JLI8	SART3_MOUSE	Sart3	Squamous cell carcinoma antigen recognized by T-cells 3	3.72081e+06	1.13583e+06	1.18136e+06	N.A.	784547	1.01807e+06	1.04021e+06	N.A.
Q78PY7	SND1_MOUSE	Snd1	Staphylococcal nuclease domain-containing protein 1	6.79282e+06	984214	2.99619e+06	1.44206e+06	1858350	4.10759e+06	2.7263e+06	1.259e+06
O08580;Q61539	ERR1_MOUSE;ERR2_MOUSE	Esrra;Esrrb	Steroid hormone receptor ERR1	401719	52676.3	281105	N.A.	132723	109911	207831	N.A.
P38647	GRP75_MOUSE	Hspa9	Stress-70 protein, mitochondrial	6.3998e+06	5.27288e+06	3.18369e+06	3.55288e+06	3088340	6.97022e+06	2.88667e+06	2.79629e+06
Q60864	STIP1_MOUSE	Stip1	Stress-induced-phosphoprotein 1	1.60838e+06	N.A.	421245	139980	208798	429198	223891	N.A.
Q62407;Q62407-3;Q62407-4	SPEG_MOUSE	Speg	Striated muscle-specific serine/threonine-protein kinase	563123	356245	310835	313426	122036	342265	204392	204623
Q9ERG2	STRN3_MOUSE	Strn3	Striatin-3	674902	487644	321102	341374	102882	245240	N.A.	N.A.
Q8C079;Q8C079-3;Q8C079-4	STRP1_MOUSE	Strip1	Striatin-interacting protein 1	686292	N.A.	196433	N.A.	187528	556287	N.A.	N.A.
Q9CU62	SMC1A_MOUSE	Smc1a	Structural maintenance of chromosomes protein 1A	7.24085e+06	2.25603e+06	3.40999e+06	1.85143e+06	1776960	1.64263e+06	2.67391e+06	791903
Q9CW03	SMC3_MOUSE	Smc3	Structural maintenance of chromosomes protein 3	3.17626e+06	1.02028e+06	1.55219e+06	860000	881682	864731	1.20309e+06	557935
Q8CG47	SMC4_MOUSE	Smc4	Structural maintenance of chromosomes protein 4	400404	142749	206269	N.A.	123534	329476	200373	N.A.
Q8CG46;Q8CG46-2	SMC5_MOUSE	Smc5	Structural maintenance of chromosomes protein 5	365785	N.A.	192367	110264	323407	179196	292593	N.A.
Q9R1T2;Q9R1T2-2	SAE1_MOUSE	Sae1	SUMO-activating enzyme subunit 1	73674.2	N.A.	N.A.	N.A.	N.A.	66032.9	N.A.	N.A.
Q9Z1F9	SAE2_MOUSE	Uba2	SUMO-activating enzyme subunit 2	600376	251908	533379	515494	288858	823705	277465	250653
Q8BJS4;Q8BJS4-2;Q8BJS4-3	SUN2_MOUSE	Sun2	SUN domain-containing protein 2	3.26518e+06	2.85086e+06	2.35385e+06	2.98924e+06	2194130	4.54641e+06	2.08193e+06	2.94902e+06
Q9CZU3	SK2L2_MOUSE	Skiv2l2	Superkiller viralicidic activity 2-like 2	7.64932e+06	1.85201e+06	2.45289e+06	1.26888e+06	1268010	1.41268e+06	1.81464e+06	947211
Q8K4L3	SVIL_MOUSE	Svil	Supervillin	5.10651e+06	2.56256e+06	1.96304e+06	1.40896e+06	519521	987235	771410	434294
Q91YU8	SSF1_MOUSE	Ppan	Suppressor of SWI4 1 homolog	3.95082e+06	2.68492e+06	1.91423e+06	1.3301e+06	1497170	2.58744e+06	1.34513e+06	771449
P70279	SURF6_MOUSE	Surf6	Surfeit locus protein 6	2.02772e+06	567829	733317	154579	389812	225703	374871	N.A.
Q8CH09	SUGP2_MOUSE	Sugp2	SURP and G-patch domain-containing protein 2	4.44918e+06	3.09768e+06	1.46928e+06	1.85846e+06	1155310	1.88167e+06	1.84837e+06	1.17649e+06
Q8BGT7	SPF30_MOUSE	Smndc1	Survival of motor neuron-related-splicing factor 30	2.32118e+06	N.A.	940564	776505	435550	N.A.	672464	N.A.
P97496;P97496-2	SMRC1_MOUSE	Smarcc1	SWI/SNF complex subunit SMARCC1	2.68899e+06	1.07227e+06	1.004e+06	680633	482684	542384	738748	377372
Q6PDG5;Q6PDG5-2	SMRC2_MOUSE	Smarcc2	SWI/SNF complex subunit SMARCC2	1.43416e+07	5.46956e+06	5.261e+06	3.29049e+06	2206860	2.45784e+06	3.61405e+06	1.75753e+06
Q91ZW3	SMCA5_MOUSE	Smarca5	SWI/SNF-related matrix-associated actin-dependent regulator of chromatin subfamily A member 5	5.24892e+06	2.54724e+06	3.46162e+06	1.92605e+06	2158410	1.94471e+06	2.55566e+06	1.37563e+06
Q8BJL0;Q8BJL0-2	SMAL1_MOUSE	Smarcal1	SWI/SNF-related matrix-associated actin-dependent regulator of chromatin subfamily A-like protein 1	223267	N.A.	31903.6	N.A.	58792.3	16076.3	27830.9	N.A.
Q9Z0H3;Q9Z0H3-2	SNF5_MOUSE	Smarcb1	SWI/SNF-related matrix-associated actin-dependent regulator of chromatin subfamily B member 1	7.68264e+06	2.62513e+06	3.12373e+06	1.62803e+06	1330410	1.85557e+06	1.96439e+06	689521
Q6P9Z1	SMRD3_MOUSE	Smarcd3	SWI/SNF-related matrix-associated actin-dependent regulator of chromatin subfamily D member 3	3.84179e+06	1.77009e+06	1.88241e+06	1.09678e+06	998257	1.0874e+06	1.41851e+06	619983
O54941	SMCE1_MOUSE	Smarce1	SWI/SNF-related matrix-associated actin-dependent regulator of chromatin subfamily E member 1	4.15484e+06	1.79195e+06	1.91594e+06	1.0894e+06	699024	919191	1.17555e+06	483976
Q80X82	SYMPK_MOUSE	Sympk	Symplekin	3.00417e+06	1.52748e+06	1.01296e+06	825914	624076	891649	509023	417423
P35922;P35922-2;P35922-3;P35922-7;P35922-8;P35922-9	FMR1_MOUSE	Fmr1	Synaptic functional regulator FMR1	1.08446e+06	N.A.	452121	N.A.	N.A.	284820	368069	N.A.
Q8BWB1	SYP2L_MOUSE	Synpo2l	Synaptopodin 2-like protein	6.24713e+07	1.42109e+07	1.3384e+07	2.76193e+06	272770	429307	2.83443e+06	353119
Q91YE8	SYNP2_MOUSE	Synpo2	Synaptopodin-2	3.49543e+07	6.9721e+06	1.04396e+07	1.76309e+06	893286	2.52597e+06	4.26274e+06	1.2791e+06
Q921F2	TADBP_MOUSE	Tardbp	TAR DNA-binding protein 43	2.4901e+07	9.38541e+06	5.41014e+06	4.41577e+06	3148710	4.10844e+06	5.43842e+06	3.58731e+06
P29037	TBP_MOUSE	Tbp	TATA-box-binding protein	229166	N.A.	N.A.	144274	118805	N.A.	N.A.	N.A.
Q60949	TBCD1_MOUSE	Tbc1d1	TBC1 domain family member 1	2.54366e+06	3.04765e+06	3.32886e+06	2.52521e+06	2168940	5.58053e+06	2.00039e+06	2.13725e+06
Q3U1J1;Q3U1J1-2	TFPT_MOUSE	Tfpt	TCF3 fusion partner homolog	91820.8	N.A.	27442.3	N.A.	16839.1	N.A.	22848.9	N.A.
O35144;O35144-2	TERF2_MOUSE	Terf2	Telomeric repeat-binding factor 2	289611	N.A.	96784.8	N.A.	23343.2	8966.38	N.A.	N.A.
Q91VL8	TE2IP_MOUSE	Terf2ip	Telomeric repeat-binding factor 2-interacting protein 1	649867	N.A.	N.A.	N.A.	N.A.	N.A.	N.A.	N.A.
Q3URQ0	TEX10_MOUSE	Tex10	Testis-expressed sequence 10 protein	3.92371e+06	2.07735e+06	1.95034e+06	1.30568e+06	1078820	1.19706e+06	1.38466e+06	752852
Q8R3H9	TTC4_MOUSE	Ttc4	Tetratricopeptide repeat protein 4	N.A.	N.A.	N.A.	N.A.	8209.02	66209.6	N.A.	N.A.
Q9JJD0	THA11_MOUSE	Thap11	THAP domain-containing protein 11	1.75298e+06	536778	751758	440776	571307	461912	569751	345126
P10639	THIO_MOUSE	Txn	Thioredoxin	726429	701325	1.15768e+06	893528	555844	2.80076e+06	N.A.	181841
Q8CDN6	TXNL1_MOUSE	Txnl1	Thioredoxin-like protein 1	2.68848e+06	316057	556032	293288	281031	822101	N.A.	N.A.
Q8C0L0	TMX4_MOUSE	Tmx4	Thioredoxin-related transmembrane protein 4	4.31745e+06	3.81056e+06	2.45908e+06	3.01456e+06	1358150	2.9406e+06	1.73663e+06	2.37899e+06
Q8R3N6	THOC1_MOUSE	Thoc1	THO complex subunit 1	1.60121e+07	4.99173e+06	7.47459e+06	1.92112e+06	3883590	1.33445e+06	6.61357e+06	1.84518e+06
B1AZI6	THOC2_MOUSE	Thoc2	THO complex subunit 2	7.47668e+06	2.3214e+06	3.96171e+06	899667	2241820	625171	3.56349e+06	620945
Q8VE80	THOC3_MOUSE	Thoc3	THO complex subunit 3	4.63683e+06	1.18676e+06	2.47428e+06	500507	1499250	545235	2.13079e+06	193066
O08583	THOC4_MOUSE	Alyref	THO complex subunit 4	1.66809e+07	4.03474e+06	8.23254e+06	2.02825e+06	5068320	3.5967e+06	6.48343e+06	2.13392e+06
Q8BKT7	THOC5_MOUSE	Thoc5	THO complex subunit 5 homolog	3.66739e+06	1.28378e+06	2.20155e+06	663859	1305630	798432	1.9122e+06	374044
Q5U4D9	THOC6_MOUSE	Thoc6	THO complex subunit 6 homolog	4.93357e+06	1.80668e+06	2.62709e+06	826395	1487600	858086	2.40324e+06	314251
Q7TMY4	THOC7_MOUSE	Thoc7	THO complex subunit 7 homolog	2.05442e+06	524554	809237	N.A.	672987	N.A.	1.0815e+06	N.A.
Q569Z6	TR150_MOUSE	Thrap3	Thyroid hormone receptor-associated protein 3	1.11233e+07	5.5021e+06	3.86898e+06	3.46234e+06	1562490	2.89021e+06	1.73626e+06	1.58035e+06
Q9Z1Y4	TRIP6_MOUSE	Trip6	Thyroid receptor-interacting protein 6	147462	N.A.	N.A.	120689	63763.2	186207	62736.7	35834.5
A2ASS6	TITIN_MOUSE	Ttn	Titin	1.53919e+08	6.37409e+07	7.95116e+07	4.49391e+07	49149300	3.05902e+07	6.10051e+07	1.70921e+07
Q61382	TRAF4_MOUSE	Traf4	TNF receptor-associated factor 4	1.44119e+06	747863	667810	633527	312831	500752	456678	312182
Q921T2;Q921T2-2;Q921T2-3	TOIP1_MOUSE	Tor1aip1	Torsin-1A-interacting protein 1	1.97483e+06	1.95748e+06	733251	1.06993e+06	323881	704668	400076	447618
Q8BYU6	TOIP2_MOUSE	Tor1aip2	Torsin-1A-interacting protein 2	N.A.	386510	N.A.	N.A.	N.A.	354656	N.A.	147261
Q8BU11	TOX4_MOUSE	Tox4	TOX high mobility group box family member 4	1.39324e+06	N.A.	303770	N.A.	169183	N.A.	N.A.	N.A.
Q9DCS3	MECR_MOUSE	Mecr	Trans-2-enoyl-CoA reductase, mitochondrial	N.A.	N.A.	239461	N.A.	122860	124880	136580	N.A.
Q3TKT4;Q3TKT4-2	SMCA4_MOUSE	Smarca4	Transcription activator BRG1	1.02108e+07	3.83788e+06	5.07142e+06	2.83558e+06	2015350	2.39732e+06	2.78566e+06	1.38689e+06
Q9JIX0	ENY2_MOUSE	Eny2	Transcription and mRNA export factor ENY2	4.34161e+06	1.56688e+06	1.21977e+06	893460	1377010	750174	1.14562e+06	452577
P83940	ELOC_MOUSE	Tceb1	Transcription elongation factor B polypeptide 1	1.04377e+06	698835	611339	450084	390557	932429	387574	271767
P62869	ELOB_MOUSE	Tceb2	Transcription elongation factor B polypeptide 2	843384	650948	615165	471144	279342	587069	433540	319945
O55201;O55201-2	SPT5H_MOUSE	Supt5h	Transcription elongation factor SPT5	1.21615e+06	466965	203439	168599	483207	512156	467169	192659
Q62383	SPT6H_MOUSE	Supt6h	Transcription elongation factor SPT6	1.19551e+06	271010	371122	169490	361545	411949	198935	132365
Q8CGF7;Q8CGF7-2	TCRG1_MOUSE	Tcerg1	Transcription elongation regulator 1	7.85152e+06	N.A.	2.75264e+06	N.A.	1474270	1.98628e+06	2.41505e+06	645132
Q60722;Q60722-2;Q60722-3;Q61286;Q61286-2	HTF4_MOUSE;ITF2_MOUSE	Tcf12;Tcf4	Transcription factor 4	549089	233538	343910	N.A.	360840	N.A.	484287	56975.2
P40630;P40630-2	TFAM_MOUSE	Tfam	Transcription factor A, mitochondrial	848790	88631.5	1.13428e+06	N.A.	580406	155729	753827	101957
Q64152;Q64152-2	BTF3_MOUSE	Btf3	Transcription factor BTF3	747191	N.A.	423035	N.A.	N.A.	N.A.	575638	N.A.
P97360	ETV6_MOUSE	Etv6	Transcription factor ETV6	121255	N.A.	N.A.	N.A.	N.A.	N.A.	N.A.	N.A.
O54790	MAFG_MOUSE	Mafg	Transcription factor MafG	N.A.	N.A.	1.71939e+06	N.A.	1186970	N.A.	N.A.	N.A.
Q8C176	TAF2_MOUSE	Taf2	Transcription initiation factor TFIID subunit 2	295822	N.A.	106015	59402.2	116896	53933.4	104804	31790.2
Q62311	TAF6_MOUSE	Taf6	Transcription initiation factor TFIID subunit 6	962485	525680	480468	528154	201374	N.A.	331276	N.A.
Q64127;Q64127-2	TIF1A_MOUSE	Trim24	Transcription intermediary factor 1-alpha	55804.8	62871.5	N.A.	30065.2	N.A.	N.A.	N.A.	26780
Q62318	TIF1B_MOUSE	Trim28	Transcription intermediary factor 1-beta	1.80927e+07	1.2891e+07	7.98131e+06	8.31146e+06	4834420	8.37801e+06	5.4641e+06	4.87992e+06
P42669	PURA_MOUSE	Pura	Transcriptional activator protein Pur-alpha	699492	119669	298017	82200.3	253703	228213	466705	129902
O35295	PURB_MOUSE	Purb	Transcriptional activator protein Pur-beta	1.5894e+06	N.A.	610504	N.A.	509898	757466	957570	217489
Q62296;Q62296-2	TEAD4_MOUSE	Tead4	Transcriptional enhancer factor TEF-3	1.2391e+06	N.A.	946809	N.A.	549423	316053	1.03121e+06	257491
Q61687	ATRX_MOUSE	Atrx	Transcriptional regulator ATRX	1.83183e+06	716047	859598	354482	332938	291961	645143	N.A.
Q61164	CTCF_MOUSE	Ctcf	Transcriptional repressor CTCF	197569	45147.3	135676	N.A.	165253	146190	107655	N.A.
Q8CHY6	P66A_MOUSE	Gatad2a	Transcriptional repressor p66 alpha	2.55279e+06	646367	725979	N.A.	N.A.	N.A.	N.A.	N.A.
Q8VHR5	P66B_MOUSE	Gatad2b	Transcriptional repressor p66-beta	2.01373e+06	673908	617476	303163	299564	287791	445380	129900
Q00899	TYY1_MOUSE	Yy1	Transcriptional repressor protein YY1	468063	N.A.	764855	N.A.	485803	291481	685512	N.A.
Q8C4J7	TBL3_MOUSE	Tbl3	Transducin beta-like protein 3	9.466e+06	6.42677e+06	5.23645e+06	4.89082e+06	3446650	5.45863e+06	4.20176e+06	3.48811e+06
Q80YV3	TRRAP_MOUSE	Trrap	Transformation/transcription domain-associated protein	906652	220829	353360	158086	172363	155608	178384	67010.2
Q6PFR5	TRA2A_MOUSE	Tra2a	Transformer-2 protein homolog alpha	1.70982e+07	1.23674e+07	6.46707e+06	7.93758e+06	3440930	7.62239e+06	5.02299e+06	6.46423e+06
P62996	TRA2B_MOUSE	Tra2b	Transformer-2 protein homolog beta	5.37348e+07	4.19139e+07	2.18569e+07	3.07268e+07	14287600	2.72185e+07	1.92915e+07	2.49611e+07
Q62219;Q62219-10;Q62219-2;Q62219-3;Q62219-4;Q62219-5;Q62219-7;Q62219-9	TGFI1_MOUSE	Tgfb1i1	Transforming growth factor beta-1-induced transcript 1 protein	N.A.	N.A.	110971	N.A.	N.A.	212043	N.A.	N.A.
Q01853	TERA_MOUSE	Vcp	Transitional endoplasmic reticulum ATPase	1.86579e+07	5.53777e+06	5.94243e+06	5.06264e+06	4565910	1.09292e+07	3.89416e+06	2.69302e+06
Q8CHW4	EI2BE_MOUSE	Eif2b5	Translation initiation factor eIF-2B subunit epsilon	N.A.	N.A.	N.A.	N.A.	210145	749854	74474	N.A.
P63028	TCTP_MOUSE	Tpt1	Translationally-controlled tumor protein	784866	429313	555428	398851	379838	862011	331036	247176
Q62348	TSN_MOUSE	Tsn	Translin	416935	114950	252430	176339	132935	117630	92806.2	66357.5
Q3TA38	T120B_MOUSE	Tmem120b	Transmembrane protein 120B	4.01706e+06	2.22342e+06	1.94935e+06	2.0252e+06	797034	1.85938e+06	1.28036e+06	969868
A2A8U2;A2A8U2-2;A2A8U2-3	TM201_MOUSE	Tmem201	Transmembrane protein 201	1.47048e+06	1.41782e+06	959065	1.22702e+06	1174160	1.24588e+06	1.19048e+06	1.22859e+06
Q9CR67	TMM33_MOUSE	Tmem33	Transmembrane protein 33	6.92699e+06	6.26601e+06	3.98658e+06	4.14744e+06	2258130	2.77568e+06	2.54537e+06	3.01711e+06
Q9DBS1	TMM43_MOUSE	Tmem43	Transmembrane protein 43	5.56304e+06	5.89347e+06	5.13018e+06	4.48273e+06	2642120	3.92504e+06	2.81526e+06	3.57334e+06
Q8BFY9;Q8BFY9-2	TNPO1_MOUSE	Tnpo1	Transportin-1	2.88035e+06	2.2795e+06	2.18942e+06	2.21117e+06	1308460	2.92866e+06	962359	1.0214e+06
Q99LG2	TNPO2_MOUSE	Tnpo2	Transportin-2	513421	586059	836406	739847	593775	698852	295084	319393
Q6P2B1;Q6P2B1-2	TNPO3_MOUSE	Tnpo3	Transportin-3	N.A.	N.A.	704110	437845	508298	677812	308347	480313
O08784	TCOF_MOUSE	Tcof1	Treacle protein	519551	46900	208717	N.A.	89249.2	N.A.	55699.1	N.A.
Q3TMP8	TM38A_MOUSE	Tmem38a	Trimeric intracellular cation channel type A	2.11886e+07	1.80648e+07	1.31637e+07	1.33332e+07	5366760	3.04873e+06	7.18406e+06	8.43618e+06
Q8C006	TRI35_MOUSE	Trim35	Tripartite motif-containing protein 35	2.03736e+06	1.82825e+06	1.04543e+06	1.16224e+06	730366	1.88931e+06	654249	412691
Q64514;Q64514-2	TPP2_MOUSE	Tpp2	Tripeptidyl-peptidase 2	396342	N.A.	432115	N.A.	342121	628295	N.A.	N.A.
A2RSY6;A2RSY6-2	TRM1L_MOUSE	Trmt1l	TRMT1-like protein	2.41802e+06	398322	855054	350279	645614	387901	565972	141973
Q1HFZ0	NSUN2_MOUSE	Nsun2	tRNA (cytosine(34)-C(5))-methyltransferase	158733	N.A.	N.A.	N.A.	N.A.	102897	N.A.	N.A.
Q99LF4	RTCB_MOUSE	Rtcb	tRNA-splicing ligase RtcB homolog	7.38674e+06	1.31055e+06	3.0882e+06	1.26006e+06	1735390	2.56573e+06	2.28445e+06	752670
P13412	TNNI2_MOUSE	Tnni2	Troponin I, fast skeletal muscle	5.5923e+07	1.81423e+07	2.28425e+07	6.17102e+06	14905400	8.59183e+06	2.14735e+07	3.56465e+06
P32921;P32921-2	SYWC_MOUSE	Wars	Tryptophan--tRNA ligase, cytoplasmic	753779	390778	1.21553e+06	1.12672e+06	1258880	2.03815e+06	1.7444e+06	1.27313e+06
Q61037;Q61037-2;Q61037-3;Q61037-4;Q61037-5;Q61037-6	TSC2_MOUSE	Tsc2	Tuberin	N.A.	N.A.	54595.2	45907.7	31560.5	27792	33769.3	62071.3
P99024	TBB5_MOUSE	Tubb5	Tubulin beta-5 chain	2.44026e+07	1.714e+07	3.53533e+07	2.91293e+07	23208400	4.65437e+07	1.99447e+07	1.68496e+07
P83887	TBG1_MOUSE	Tubg1	Tubulin gamma-1 chain	N.A.	300164	484207	293399	304182	492716	474944	285757
Q3UDE2	TTL12_MOUSE	Ttll12	Tubulin--tyrosine ligase-like protein 12	235831	N.A.	965512	1.10456e+06	821353	2.40879e+06	356422	410061
Q9ERA6	TFP11_MOUSE	Tfip11	Tuftelin-interacting protein 11	1.7462e+06	759034	766647	674447	506955	865932	503600	504012
Q3U0V2	TRADD_MOUSE	Tradd	Tumor necrosis factor receptor type 1-associated DEATH domain protein	N.A.	N.A.	N.A.	N.A.	N.A.	35394.1	N.A.	N.A.
P70399	TP53B_MOUSE	Tp53bp1	Tumor suppressor p53-binding protein 1	9.42532e+06	4.18922e+06	3.04056e+06	1.41947e+06	708402	866811	1.25791e+06	509243
Q61187	TS101_MOUSE	Tsg101	Tumor susceptibility gene 101 protein	773592	530371	868341	687651	855644	2.02633e+06	581971	537942
Q9Z277	BAZ1B_MOUSE	Baz1b	Tyrosine-protein kinase BAZ1B	3.88075e+06	841073	1.93114e+06	684042	1559330	909256	1.6234e+06	449890
P70451;P70451-2;P70451-3;P70451-4;P70451-5	FER_MOUSE	Fer	Tyrosine-protein kinase Fer	5.41368e+06	N.A.	2.39874e+06	8.51149e+06	307985	1.51851e+06	1.01438e+06	2.7719e+06
P39688	FYN_MOUSE	Fyn	Tyrosine-protein kinase Fyn	3.9366e+06	3.19891e+06	1.33365e+06	1.79768e+06	609959	980264	842369	989412
P25911;P25911-2	LYN_MOUSE	Lyn	Tyrosine-protein kinase Lyn	495997	352030	231852	268932	N.A.	378427	204499	118426
P35235;P35235-2	PTN11_MOUSE	Ptpn11	Tyrosine-protein phosphatase non-receptor type 11	1.47748e+06	428154	157840	198717	218671	358870	223448	215999
P35831	PTN12_MOUSE	Ptpn12	Tyrosine-protein phosphatase non-receptor type 12	101074	38777.1	97358.9	145199	161485	401178	161098	121062
Q6PB44;Q6PB44-2	PTN23_MOUSE	Ptpn23	Tyrosine-protein phosphatase non-receptor type 23	610585	388197	734138	547423	504080	914675	556354	335630
P29351;P29351-2;P29351-3	PTN6_MOUSE	Ptpn6	Tyrosine-protein phosphatase non-receptor type 6	203412	N.A.	N.A.	N.A.	N.A.	279571	N.A.	N.A.
Q91WQ3	SYYC_MOUSE	Yars	Tyrosine--tRNA ligase, cytoplasmic	361680	N.A.	293854	N.A.	198932	57586	323525	N.A.
Q62376	RU17_MOUSE	Snrnp70	U1 small nuclear ribonucleoprotein 70 kDa	6.73132e+07	2.2903e+07	1.37763e+07	9.66449e+06	7123870	1.34689e+07	1.07893e+07	8.10263e+06
Q62189	SNRPA_MOUSE	Snrpa	U1 small nuclear ribonucleoprotein A	1.20741e+07	4.89024e+06	3.62274e+06	2.607e+06	1990520	1.60289e+06	3.08058e+06	2.47702e+06
Q62241	RU1C_MOUSE	Snrpc	U1 small nuclear ribonucleoprotein C	1.00612e+07	2.569e+06	2.09135e+06	642239	894749	1.47314e+06	1.96025e+06	899272
P57784	RU2A_MOUSE	Snrpa1	U2 small nuclear ribonucleoprotein A'	2.43514e+07	1.05719e+07	8.22226e+06	7.11067e+06	3465400	6.65309e+06	4.49265e+06	4.49228e+06
Q9CQI7	RU2B_MOUSE	Snrpb2	U2 small nuclear ribonucleoprotein B''	6.6343e+06	2.18701e+06	2.31152e+06	2.16935e+06	1165700	1.34571e+06	1.33761e+06	880889
Q6NV83;Q6NV83-2	SR140_MOUSE	U2surp	U2 snRNP-associated SURP motif-containing protein	3.97222e+06	2.05412e+06	1.37232e+06	948039	612996	1.15206e+06	817671	679799
Q921Y2	IMP3_MOUSE	Imp3	U3 small nucleolar ribonucleoprotein protein IMP3	2.06853e+06	1.37061e+06	1.08404e+06	1.16353e+06	588606	849756	904513	1.03145e+06
Q8VHZ7	IMP4_MOUSE	Imp4	U3 small nucleolar ribonucleoprotein protein IMP4	3.37104e+06	2.55967e+06	1.94898e+06	1.91801e+06	1132830	1.78675e+06	1.53885e+06	1.43463e+06
Q810V0	MPP10_MOUSE	Mphosph10	U3 small nucleolar ribonucleoprotein protein MPP10	7.01024e+06	6.26685e+06	3.5002e+06	4.02149e+06	1858720	4.85745e+06	2.4742e+06	3.14809e+06
Q640M1	UT14A_MOUSE	Utp14a	U3 small nucleolar RNA-associated protein 14 homolog A	6.32005e+06	4.36214e+06	2.3069e+06	2.43189e+06	1143100	1.65064e+06	1.94431e+06	1.64404e+06
Q8C7V3	UTP15_MOUSE	Utp15	U3 small nucleolar RNA-associated protein 15 homolog	5.02251e+06	4.15054e+06	3.22414e+06	3.24502e+06	1979920	2.53919e+06	2.63387e+06	2.61757e+06
Q5SSI6	UTP18_MOUSE	Utp18	U3 small nucleolar RNA-associated protein 18 homolog	2.81517e+06	2.04048e+06	1.51668e+06	1.51732e+06	808149	1.27715e+06	957169	1.11833e+06
Q8R2N2	UTP4_MOUSE	Utp4	U3 small nucleolar RNA-associated protein 4 homolog	2.47779e+06	2.06008e+06	1.51813e+06	1.70427e+06	935050	1.60782e+06	1.08699e+06	1.38202e+06
Q8VCY6	UTP6_MOUSE	Utp6	U3 small nucleolar RNA-associated protein 6 homolog	4.23056e+06	4.30586e+06	2.68358e+06	3.14178e+06	1264990	2.60814e+06	2.19163e+06	2.09505e+06
Q91WM3	U3IP2_MOUSE	Rrp9	U3 small nucleolar RNA-interacting protein 2	7.49499e+06	5.21462e+06	3.67872e+06	3.72735e+06	2074980	4.50851e+06	2.55514e+06	2.66712e+06
Q922U1	PRPF3_MOUSE	Prpf3	U4/U6 small nuclear ribonucleoprotein Prp3	7.28127e+06	942313	1.26653e+06	N.A.	1063860	822417	413289	N.A.
Q8CCF0;Q8CCF0-2	PRP31_MOUSE	Prpf31	U4/U6 small nuclear ribonucleoprotein Prp31	2.84579e+06	599444	900103	580566	579776	771948	376868	394586
Q9DAW6	PRP4_MOUSE	Prpf4	U4/U6 small nuclear ribonucleoprotein Prp4	4.876e+06	748021	1.02755e+06	483764	787314	386509	468394	272132
Q8K194	SNR27_MOUSE	Snrnp27	U4/U6.U5 small nuclear ribonucleoprotein 27 kDa protein	819015	N.A.	N.A.	N.A.	N.A.	N.A.	N.A.	N.A.
Q9Z315	SNUT1_MOUSE	Sart1	U4/U6.U5 tri-snRNP-associated protein 1	3.74789e+06	712353	1.12467e+06	405886	420683	270961	351145	114435
Q3TIX9	SNUT2_MOUSE	Usp39	U4/U6.U5 tri-snRNP-associated protein 2	1.03602e+07	666938	4.85743e+06	510839	2144060	919098	3.1015e+06	227666
Q6P4T2	U520_MOUSE	Snrnp200	U5 small nuclear ribonucleoprotein 200 kDa helicase	2.85646e+07	9.69191e+06	1.37641e+07	8.04229e+06	6654850	6.79346e+06	1.00747e+07	6.44065e+06
Q6PE01	SNR40_MOUSE	Snrnp40	U5 small nuclear ribonucleoprotein 40 kDa protein	7.74112e+06	2.88842e+06	3.77682e+06	2.54784e+06	1682980	2.28267e+06	2.70894e+06	2.20124e+06
O35900	LSM2_MOUSE	Lsm2	U6 snRNA-associated Sm-like protein LSm2	4.57422e+06	1.14681e+06	1.05731e+06	791377	760680	836958	736558	390789
P62311	LSM3_MOUSE	Lsm3	U6 snRNA-associated Sm-like protein LSm3	9.42447e+06	2.31139e+06	2.81213e+06	1.61311e+06	1748190	1.01176e+06	1.64928e+06	903361
Q9QXA5	LSM4_MOUSE	Lsm4	U6 snRNA-associated Sm-like protein LSm4	9.71528e+06	2.30793e+06	2.28903e+06	1.36509e+06	1532400	1.59009e+06	1.41549e+06	608146
P62322	LSM5_MOUSE	Lsm5	U6 snRNA-associated Sm-like protein LSm5	210175	80804.8	66840.2	N.A.	N.A.	71370.3	N.A.	N.A.
P62313	LSM6_MOUSE	Lsm6	U6 snRNA-associated Sm-like protein LSm6	3.54969e+06	1.41533e+06	1.77901e+06	262246	678813	552715	899556	730834
Q6ZWM4	LSM8_MOUSE	Lsm8	U6 snRNA-associated Sm-like protein LSm8	1.46278e+07	3.79603e+06	2.96388e+06	1.83902e+06	1496970	1.90531e+06	1.81034e+06	1.01586e+06
Q91Z49	UIF_MOUSE	Fyttd1	UAP56-interacting factor	1.70971e+07	1.29819e+07	8.84423e+06	7.59979e+06	4642700	5.6294e+06	6.49185e+06	5.14267e+06
P52479;P52479-2	UBP10_MOUSE	Usp10	Ubiquitin carboxyl-terminal hydrolase 10	N.A.	N.A.	N.A.	317563	239270	841045	N.A.	349995
Q8R5H1;Q8R5H1-2;Q8R5H1-5	UBP15_MOUSE	Usp15	Ubiquitin carboxyl-terminal hydrolase 15	N.A.	N.A.	242572	229645	202425	616252	N.A.	128037
B1AY13	UBP24_MOUSE	Usp24	Ubiquitin carboxyl-terminal hydrolase 24	N.A.	N.A.	84648.1	96665.2	107904	158269	41531.2	64343
Q5I043;Q5I043-2	UBP28_MOUSE	Usp28	Ubiquitin carboxyl-terminal hydrolase 28	487279	571192	147441	161988	52153.5	143141	N.A.	N.A.
Q3UN04	UBP30_MOUSE	Usp30	Ubiquitin carboxyl-terminal hydrolase 30	818219	673172	477651	640886	341012	603819	397848	545037
Q6ZQ93;Q6ZQ93-2;Q6ZQ93-3	UBP34_MOUSE	Usp34	Ubiquitin carboxyl-terminal hydrolase 34	365895	189055	150904	128072	139115	125175	N.A.	65469.8
P35123	UBP4_MOUSE	Usp4	Ubiquitin carboxyl-terminal hydrolase 4	N.A.	86034.5	233776	144444	210704	740142	N.A.	110283
Q8BY87;Q8BY87-2	UBP47_MOUSE	Usp47	Ubiquitin carboxyl-terminal hydrolase 47	1.14209e+06	774130	843953	680493	437896	1.02192e+06	375400	235715
P56399	UBP5_MOUSE	Usp5	Ubiquitin carboxyl-terminal hydrolase 5	2.33419e+06	1.6543e+06	3.25825e+06	2.70757e+06	2542440	5.20695e+06	1.72158e+06	994721
Q6A4J8;Q6A4J8-2;Q6A4J8-3	UBP7_MOUSE	Usp7	Ubiquitin carboxyl-terminal hydrolase 7	1.5384e+06	N.A.	N.A.	N.A.	N.A.	N.A.	N.A.	N.A.
Q9WUP7;Q9WUP7-2	UCHL5_MOUSE	Uchl5	Ubiquitin carboxyl-terminal hydrolase isozyme L5	2.50757e+06	408370	939542	526938	728254	816826	571714	176219
E9Q735	UBE4A_MOUSE	Ube4a	Ubiquitin conjugation factor E4 A	N.A.	N.A.	30073.7	25828	44866.8	43721	37305.2	N.A.
Q9ES00	UBE4B_MOUSE	Ube4b	Ubiquitin conjugation factor E4 B	N.A.	N.A.	212360	99851.2	109878	302056	449873	N.A.
P70362	UFD1_MOUSE	Ufd1l	Ubiquitin fusion degradation protein 1 homolog	711921	303354	290608	238589	157563	348420	108108	62976.1
Q7TQI3	OTUB1_MOUSE	Otub1	Ubiquitin thioesterase OTUB1	1.23214e+06	1.68887e+06	1.96214e+06	1.26287e+06	1426130	2.31332e+06	1.27769e+06	795082
P62983	RS27A_MOUSE	Rps27a	Ubiquitin-40S ribosomal protein S27a	1.55149e+07	1.34238e+07	1.42352e+07	8.9835e+06	9194290	1.68624e+07	1.28854e+07	9.42062e+06
Q80X50;Q80X50-2;Q80X50-3;Q80X50-4;Q80X50-5	UBP2L_MOUSE	Ubap2l	Ubiquitin-associated protein 2-like	796422	253628	347039	279700	88697	158961	142168	108481
P61080	UB2D1_MOUSE	Ube2d1	Ubiquitin-conjugating enzyme E2 D1	N.A.	N.A.	719824	535765	850921	1.82449e+06	N.A.	461326
P61079;P62838	UB2D2_MOUSE;UB2D3_MOUSE	Ube2d2;Ube2d3	Ubiquitin-conjugating enzyme E2 D3	2.7245e+06	4.23409e+06	3.30106e+06	4.09359e+06	1632750	3.80138e+06	2.1883e+06	1.7612e+06
P62257	UBE2H_MOUSE	Ube2h	Ubiquitin-conjugating enzyme E2 H	589986	447629	961869	917872	757723	1.28884e+06	N.A.	476210
Q9JJZ4	UB2J1_MOUSE	Ube2j1	Ubiquitin-conjugating enzyme E2 J1	577290	829861	436098	522494	318026	721455	382712	351036
P61087	UBE2K_MOUSE	Ube2k	Ubiquitin-conjugating enzyme E2 K	696878	524216	1.5268e+06	1.2504e+06	1266460	2.68744e+06	566043	632157
P68037	UB2L3_MOUSE	Ube2l3	Ubiquitin-conjugating enzyme E2 L3	2.46447e+06	1.59087e+06	3.21459e+06	2.50713e+06	2244110	4.56748e+06	2.16794e+06	1.11928e+06
P61089	UBE2N_MOUSE	Ube2n	Ubiquitin-conjugating enzyme E2 N	4.07713e+06	2.69369e+06	6.45953e+06	4.89454e+06	6822760	1.70517e+07	4.49456e+06	3.26202e+06
Q8CFI2	UB2R1_MOUSE	Cdc34	Ubiquitin-conjugating enzyme E2 R1	287717	301267	837682	363716	551893	1.19867e+06	437308	212862
Q9CZY3	UB2V1_MOUSE	Ube2v1	Ubiquitin-conjugating enzyme E2 variant 1	1.39263e+06	N.A.	3.21241e+06	2.39377e+06	3409420	7.15517e+06	1.68445e+06	1.91193e+06
Q3UE37	UBE2Z_MOUSE	Ube2z	Ubiquitin-conjugating enzyme E2 Z	N.A.	N.A.	167556	N.A.	128289	284860	N.A.	N.A.
P61961	UFM1_MOUSE	Ufm1	Ubiquitin-fold modifier 1	N.A.	N.A.	389489	398553	422480	753841	197010	346872
Q8BGR9;Q8BGR9-2	UBCP1_MOUSE	Ublcp1	Ubiquitin-like domain-containing CTD phosphatase 1	N.A.	N.A.	N.A.	N.A.	205331	296679	N.A.	N.A.
Q02053	UBA1_MOUSE	Uba1	Ubiquitin-like modifier-activating enzyme 1	1.85919e+06	1.05224e+06	2.88491e+06	2.44306e+06	2308490	6.05064e+06	1.16946e+06	960092
Q8C7R4	UBA6_MOUSE	Uba6	Ubiquitin-like modifier-activating enzyme 6	N.A.	N.A.	117676	218454	331600	336206	791326	N.A.
P21126	UBL4A_MOUSE	Ubl4a	Ubiquitin-like protein 4A	371116	263361	203882	254267	265649	452020	N.A.	N.A.
O08759;O08759-2	UBE3A_MOUSE	Ube3a	Ubiquitin-protein ligase E3A	N.A.	N.A.	676961	N.A.	530752	1.00586e+06	N.A.	N.A.
Q8VCH8	UBXN4_MOUSE	Ubxn4	UBX domain-containing protein 4	1.67353e+06	1.01303e+06	1.02925e+06	943283	399732	632262	705333	637173
Q99PL6;Q99PL6-2	UBXN6_MOUSE	Ubxn6	UBX domain-containing protein 6	N.A.	N.A.	N.A.	N.A.	N.A.	80535	N.A.	N.A.
Q8CGY8	OGT1_MOUSE	Ogt	UDP-N-acetylglucosamine--peptide N-acetylglucosaminyltransferase 110 kDa subunit	6.48218e+06	2.27926e+06	2.51052e+06	2.04695e+06	2225690	5.18425e+06	1.77388e+06	1.19016e+06
Q69ZQ1	K1161_MOUSE	Kiaa1161	Uncharacterized family 31 glucosidase KIAA1161	847556	1.18975e+06	545753	801232	662746	628410	774568	518170
Q8R3Y5;Q8R3Y5-2	CS047_MOUSE		Uncharacterized protein C19orf47 homolog	2.19645e+06	750297	861504	464689	346423	405930	672577	313001
Q8BGA7	CG026_MOUSE		Uncharacterized protein C7orf26 homolog	170887	55226.6	N.A.	N.A.	N.A.	N.A.	N.A.	N.A.
Q9WTI7;Q9WTI7-2;Q9WTI7-3	MYO1C_MOUSE	Myo1c	Unconventional myosin-Ic	1.24156e+07	7.66166e+06	1.22893e+07	6.57086e+06	6612330	4.42752e+06	1.05025e+07	3.65454e+06
Q64331	MYO6_MOUSE	Myo6	Unconventional myosin-VI	N.A.	N.A.	369974	N.A.	281082	287073	291325	N.A.
Q9CQE8	CN166_MOUSE		UPF0568 protein C14orf166 homolog	5.75851e+06	917106	2.08759e+06	971585	1095470	1.0643e+06	1.61912e+06	463520
B1AVZ0	UPP_MOUSE	Uprt	Uracil phosphoribosyltransferase homolog	276258	240655	394745	237418	525246	387651	343919	138565
P13439	UMPS_MOUSE	Umps	Uridine 5'-monophosphate synthase	3.60924e+06	N.A.	590606	493039	441344	1.56224e+06	N.A.	N.A.
Q91YL3	UCKL1_MOUSE	Uckl1	Uridine-cytidine kinase-like 1	N.A.	N.A.	N.A.	73819.6	74577.5	234349	N.A.	N.A.
P54728	RD23B_MOUSE	Rad23b	UV excision repair protein RAD23 homolog B	489363	319728	322776	N.A.	135631	162605	188706	152556
Q8CHS8;Q8CHS8-2;Q8CHS8-3	VP37A_MOUSE	Vps37a	Vacuolar protein sorting-associated protein 37A	N.A.	N.A.	105849	83540.7	70957	124474	N.A.	N.A.
Q8VEJ9	VPS4A_MOUSE	Vps4a	Vacuolar protein sorting-associated protein 4A	N.A.	531749	521705	2.30426e+06	1055410	1.2764e+06	N.A.	N.A.
P46467	VPS4B_MOUSE	Vps4b	Vacuolar protein sorting-associated protein 4B	2.05203e+06	863970	1.8685e+06	1.56123e+06	1546460	3.05018e+06	1.51354e+06	1.24646e+06
Q9CQ80;Q9CQ80-2	VPS25_MOUSE	Vps25	Vacuolar protein-sorting-associated protein 25	N.A.	N.A.	102070	N.A.	118491	160106	N.A.	N.A.
Q9Z1Q9	SYVC_MOUSE	Vars	Valine--tRNA ligase	1.00315e+06	480829	823130	596324	693916	1.47722e+06	556151	467253
Q9WV55	VAPA_MOUSE	Vapa	Vesicle-associated membrane protein-associated protein A	3.37376e+07	2.97968e+07	1.41617e+07	1.88296e+07	6567890	1.6793e+07	9.35442e+06	1.12382e+07
Q8VDJ3	VIGLN_MOUSE	Hdlbp	Vigilin	3.2089e+06	1.19514e+06	1.7668e+06	1.68507e+06	925667	2.21791e+06	1.38598e+06	767704
P20152	VIME_MOUSE	Vim	Vimentin	1.92459e+09	1.60137e+09	7.38634e+08	1.15229e+09	96158300	2.14119e+08	3.98194e+08	4.54776e+08
Q8R3P6	VWA9_MOUSE	Vwa9	von Willebrand factor A domain-containing protein 9	888748	434663	262850	245340	84298.6	212839	N.A.	162256
Q4VBE8	WDR18_MOUSE	Wdr18	WD repeat-containing protein 18	5.71003e+06	3.14494e+06	2.50836e+06	1.60159e+06	1394800	1.29923e+06	1.73177e+06	1.03823e+06
Q8C6G8	WDR26_MOUSE	Wdr26	WD repeat-containing protein 26	2.74278e+06	1.2637e+06	849138	747531	468363	683377	550137	247700
Q8BHB4	WDR3_MOUSE	Wdr3	WD repeat-containing protein 3	6.64093e+06	4.4346e+06	3.6584e+06	3.8585e+06	1956210	3.41508e+06	2.626e+06	2.8527e+06
Q6ZQL4	WDR43_MOUSE	Wdr43	WD repeat-containing protein 43	6.06828e+06	4.71248e+06	3.06823e+06	3.51074e+06	1833840	3.23032e+06	2.44912e+06	2.35465e+06
Q9Z0H1	WDR46_MOUSE	Wdr46	WD repeat-containing protein 46	2.78079e+06	2.36639e+06	1.63768e+06	2.09064e+06	1174800	2.09003e+06	1.40126e+06	1.50585e+06
P61965	WDR5_MOUSE	Wdr5	WD repeat-containing protein 5	2.8505e+06	906112	1.23808e+06	505559	544893	633438	569046	208227
Q9ERF3	WDR61_MOUSE	Wdr61	WD repeat-containing protein 61	1.72547e+06	433136	323859	244233	345758	438370	344091	N.A.
Q8VCG3	WDR74_MOUSE	Wdr74	WD repeat-containing protein 74	1.25547e+06	525590	N.A.	297340	N.A.	394617	660116	376900
Q3U821	WDR75_MOUSE	Wdr75	WD repeat-containing protein 75	3.79192e+06	2.90123e+06	2.38199e+06	2.32777e+06	1388030	1.64555e+06	1.91861e+06	1.71497e+06
Q8BFQ4	WDR82_MOUSE	Wdr82	WD repeat-containing protein 82	1.71779e+06	677477	422468	444005	259063	345340	463887	210198
Q3UKJ7	SMU1_MOUSE	Smu1	WD40 repeat-containing protein SMU1	6.39964e+06	2.65404e+06	3.49471e+06	1.99786e+06	1914020	1.66712e+06	2.83502e+06	1.48292e+06
Q65Z40	WAPL_MOUSE	Wapl	Wings apart-like protein homolog	194585	N.A.	N.A.	N.A.	78741.5	113170	N.A.	N.A.
Q923D5	WBP11_MOUSE	Wbp11	WW domain-binding protein 11	3.43536e+06	298371	1.05209e+06	139506	390254	176202	387266	110806
P27641	XRCC5_MOUSE	Xrcc5	X-ray repair cross-complementing protein 5	1.37898e+06	372750	965808	894101	634713	375496	585346	94044.7
P23475	XRCC6_MOUSE	Xrcc6	X-ray repair cross-complementing protein 6	918267	179707	717180	195091	485551	451847	548495	N.A.
Q9R0I7	YLPM1_MOUSE	Ylpm1	YLP motif-containing protein 1	2.47538e+06	879453	655661	N.A.	N.A.	N.A.	N.A.	N.A.
E9Q5K9;E9Q5K9-2;E9Q5K9-3	YTDC1_MOUSE	Ythdc1	YTH domain-containing protein 1	1.48819e+06	567318	723195	305147	416572	133855	511728	244607
Q9WUK6	ZBT18_MOUSE	Zbtb18	Zinc finger and BTB domain-containing protein 18	564720	604172	N.A.	N.A.	224255	361576	260536	N.A.
Q8K0L9;Q8K0L9-2	ZBT20_MOUSE	Zbtb20	Zinc finger and BTB domain-containing protein 20	4.52821e+06	2.97019e+06	2.35365e+06	2.24662e+06	1431900	1.96657e+06	1.70109e+06	1.0801e+06
Q8BJ05	ZC3HE_MOUSE	Zc3h14	Zinc finger CCCH domain-containing protein 14	866915	607917	389315	N.A.	N.A.	N.A.	N.A.	N.A.
Q3TIV5	ZC3HF_MOUSE	Zc3h15	Zinc finger CCCH domain-containing protein 15	1.07155e+06	N.A.	811959	N.A.	N.A.	795154	N.A.	N.A.
Q0P678	ZCH18_MOUSE	Zc3h18	Zinc finger CCCH domain-containing protein 18	2.52483e+06	835296	771019	543191	355654	327186	449511	230659
Q6ZPZ3;Q6ZPZ3-2	ZC3H4_MOUSE	Zc3h4	Zinc finger CCCH domain-containing protein 4	703060	433187	250652	267246	177208	241343	213957	66877.4
Q8VDM1	ZGPAT_MOUSE	Zgpat	Zinc finger CCCH-type with G patch domain-containing protein	2.42819e+06	1.95775e+06	1.5368e+06	1.56292e+06	620976	963123	630389	788640
Q9CYA6	ZCHC8_MOUSE	Zcchc8	Zinc finger CCHC domain-containing protein 8	4.11055e+06	948658	1.1442e+06	397574	434083	625111	882869	N.A.
Q64318	ZEB1_MOUSE	Zeb1	Zinc finger E-box-binding homeobox 1	575864	313672	121365	143115	89641.6	141620	N.A.	N.A.
Q9CU65	ZMYM2_MOUSE	Zmym2	Zinc finger MYM-type protein 2	1.71459e+06	1.38814e+06	956347	1.10407e+06	433952	996553	554081	542760
Q9JLM4	ZMYM3_MOUSE	Zmym3	Zinc finger MYM-type protein 3	422539	295132	N.A.	138751	166909	137901	N.A.	125633
Q8R5C8	ZMY11_MOUSE	Zmynd11	Zinc finger MYND domain-containing protein 11	560515	294588	276808	256554	355253	337923	335666	215640
O88466;O88466-2	ZN106_MOUSE	Znf106	Zinc finger protein 106	2.35607e+06	1.01189e+06	805585	680218	N.A.	331038	N.A.	N.A.
Q6P3Y5;Q6P3Y5-3	Z280C_MOUSE	Znf280c	Zinc finger protein 280C	185795	186775	166866	101282	67174.4	148394	71103	256947
Q9ERR8	ZN319_MOUSE	Znf319	Zinc finger protein 319	N.A.	69520.8	59619.9	25967.7	35712.8	N.A.	N.A.	N.A.
Q9R0B7	ZN346_MOUSE	Znf346	Zinc finger protein 346	193777	52896.1	N.A.	N.A.	33616.2	73833.2	N.A.	N.A.
Q69Z99	ZN512_MOUSE	Znf512	Zinc finger protein 512	522009	593981	263901	154631	229092	629706	N.A.	N.A.
Q8BHZ4	ZN592_MOUSE	Znf592	Zinc finger protein 592	972047	605403	487530	273909	166667	454013	81651	206247
Q61464;Q61464-2;Q61464-4;Q61464-5;Q61464-7	ZN638_MOUSE	Znf638	Zinc finger protein 638	5.641e+06	1.35791e+06	2.14921e+06	813918	764749	626897	971317	317178
Q8R1N0	ZN830_MOUSE	Znf830	Zinc finger protein 830	810063	162371	217039	N.A.	98940.6	127439	120385	37205.8
Q9CWL2	CASZ1_MOUSE	Casz1	Zinc finger protein castor homolog 1	851352	864890	746669	183689	454159	241891	469233	N.A.
Q61103	REQU_MOUSE	Dpf2	Zinc finger protein ubi-d4	1.43859e+06	671501	619801	360823	75318.8	N.A.	N.A.	81684.6
O88532	ZFR_MOUSE	Zfr	Zinc finger RNA-binding protein	6.0134e+06	1.0293e+06	1.56149e+06	482095	1016780	673470	1.16458e+06	312741
Q62523	ZYX_MOUSE	Zyx	Zyxin	N.A.	597504	464042	553557	297539	642063	261037	176678
P10922	H10_MOUSE	H1f0	Histone H1.0	6.14906e+06	687060	4.97278e+06	N.A.	6393710	1.54114e+06	4.18797e+06	140294
P43274	H14_MOUSE	Hist1h1e	Histone H1.4	5.6873e+07	5.79854e+06	4.0106e+07	8.37263e+06	39839000	N.A.	3.15932e+07	5.08561e+06
P43275	H11_MOUSE	Hist1h1a	Histone H1.1	5.63646e+06	1.8481e+06	4.35751e+06	643276	3718030	596316	3.5606e+06	610725
P43276	H15_MOUSE	Hist1h1b	Histone H1.5	9.4698e+07	1.32786e+07	4.58469e+07	6.65222e+06	40796400	9.16605e+06	3.69016e+07	5.62792e+06
P43277	H13_MOUSE	Hist1h1d	Histone H1.3	9.87977e+07	2.61435e+07	8.45267e+07	1.33956e+07	79815000	1.19311e+07	6.32131e+07	1.52926e+07
P62806	H4_MOUSE	Hist1h4a	Histone H4	5.64597e+08	7.32548e+08	8.03204e+08	6.84304e+08	1122600000	3.07026e+08	1.19965e+09	9.75572e+08
Q64522	H2A2B_MOUSE	Hist2h2ab	Histone H2A type 2-B	1.64228e+07	2.16074e+07	1.9484e+07	2.55801e+07	15651700	3.06244e+07	1.79497e+07	2.06809e+07
Q64523;Q6GSS7	H2A2C_MOUSE; H2A2A_MOUSE	Hist2h2aa1;Hist2h2ac	Histone H2A type 2-C; Histone H2A type 2-A	7.60338e+06	2.59005e+06	3.3421e+06	3.27653e+06	1790650	1.62024e+06	1.94874e+06	2.56938e+06
Q8CCK0	H2AW_MOUSE	H2afy2	Core histone macro-H2A.2	2.01524e+07	1.98368e+07	1.44565e+07	2.27173e+07	10690900	2.14304e+07	1.21101e+07	1.47602e+07
Q8CGP0;Q9D2U9	H2B3B_MOUSE; H2B3A_MOUSE	Hist3h2ba;Hist3h2bb	Histone H2B type 3-B; H2B.U histone 2	229719	301271	109746	152144	204157	177674	113891	124033
Q9QZQ8;Q9QZQ8-2	H2AY_MOUSE	H2afy	Core histone macro-H2A.1	2.69904e+07	2.61748e+07	2.40836e+07	2.95925e+07	17313800	3.43311e+07	1.87588e+07	2.39195e+07
P22752;Q8BFU2;Q8CGP5;Q8CGP6;Q8CGP7;Q8R1M2	H2A3_MOUSE; H2A1F_MOUSE; H2A1H_MOUSE; H2A1K_MOUSE; H2AJ_MOUSE	H2afj;Hist1h2ab;Hist1h2af;Hist1h2ah;Hist1h2ak;Hist3h2a	Histone H2A type 3; Histone H2A type 1-F; Histone H2A type 1-H; Histone H2A type 1-K;Histone H2A.J	1.30193e+09	1.07013e+09	1.12686e+09	1.12414e+09	968933000	7.4138e+08	1.10704e+09	9.89219e+08
P02301;P68433;P84228;P84244	H3C_MOUSE	H3f3a;H3f3c;Hist1h3a;Hist1h3b	Histone H3.3C	4.93763e+07	1.00405e+08	9.24607e+07	9.54905e+07	205319000	7.96444e+07	2.09628e+08	1.94409e+08
P0C0S6;Q3THW5	H2AZ_MOUSE; H2AV_MOUSE	H2afv;H2afz	Histone H2A.Z: Histone H2A.V	1.04934e+09	1.02728e+09	1.1225e+09	1.11771e+09	778299000	1.42127e+09	8.54186e+08	8.80712e+08
P10854;Q64478;Q64525;Q6ZWY9	H2B1M_MOUSE	Hist1h2bc;Hist1h2bh;Hist1h2bm;Hist2h2bb	Histone H2B type 1-M	2.78626e+09	2.82203e+09	2.6164e+09	2.71994e+09	2702100000	3.1854e+09	2.40152e+09	2.72094e+09
