# Supplementary material for: Structural obstruction to full DNA replication in terminally differentiated skeletal muscle cells
Source: EMBO Rep. 2025 Aug 26;26(19):4633–55. doi: 10.1038/s44319-025-00554-x (PMC12508123; doi:10.1038/s44319-025-00554-x)
Supplement: Supplementary file 3 — Source data Fig. 1 [file 44319_2025_554_MOESM3_ESM.zip]

Archive with 8 entries (7 files):
- Figure 1 source data/
- __MACOSX/._Figure 1 source data
- Figure 1 source data/Figure 1D source data.xlsx
- __MACOSX/Figure 1 source data/._Figure 1D source data.xlsx
- Figure 1 source data/Figure 1B source data.xlsx
- __MACOSX/Figure 1 source data/._Figure 1B source data.xlsx
- Figure 1 source data/Figure 1C source data.xlsx
- __MACOSX/Figure 1 source data/._Figure 1C source data.xlsx
