# Supplementary material for: Structural obstruction to full DNA replication in terminally differentiated skeletal muscle cells
Source: EMBO Rep. 2025 Aug 26;26(19):4633–55. doi: 10.1038/s44319-025-00554-x (PMC12508123; doi:10.1038/s44319-025-00554-x)
Supplement: Supplementary file 3 — Source data Fig. 1 [file 44319_2025_554_MOESM3_ESM.zip › Figure 1 source data/Figure 1D source data.xlsx]

## Sheet: Description
Source data for Zribi et al. Figure 1D
The sheet contains data for the entire genome, whereas Figure 1 displays only chromosome 1
"Start" indicates the starting position of the approximately 60 nt oligonucleotide representing the region on the CGH chip
Chr = chromosome
The green signal always corresponds to MBs, while the red signal originates from the cell type or condition being investigated

## Sheet: rQ
Figure 1C, rQ
Chr	Start	Green signal (MB)	Red signal (rQ)
1	4336501	2008.01	1113.62
1	4340069	249.684	156.563
1	4350335	305.661	222.765
1	4354213	135.954	77.0053
1	4380332	25.8862	30.9446
1	4481060	823.762	770.431
1	4488728	59.9651	63.4726
1	4596142	1413.27	766.342
1	4720372	650.763	613.644
1	4763442	787.064	605.428
1	4774026	160.352	78.9465
1	4827067	305.187	194.546
1	4832737	8484.8	6932.39
1	4847397	410.083	324.877
1	4865334	322.702	267.745
1	4877911	395.75	294.705
1	4954832	46.6292	65.142
1	4978477	243.33	217.438
1	5072888	132.086	118.167
1	5114484	1042.23	826.033
1	5123165	800.787	624.812
1	5123165	793.612	583.341
1	5123165	855.325	673.682
1	5133801	50.835	16.6749
1	5171962	260.129	229.614
1	5507105	21.956	13.0041
1	5588808	4273.54	2894.21
1	5592865	235.509	79.4296
1	5695149	39.9278	12.7886
1	6116280	423.81	328.197
1	6220141	26.4419	13.0969
1	6265335	734.629	1078.08
1	6266591	77.0516	77.0073
1	6386996	481.356	355.02
1	6474543	506.861	194.492
1	6559112	22.1581	13.2596
1	6792371	38.702	37.9527
1	7133335	19.7957	11.6229
1	7140230	79.6376	27.3042
1	7148467	212.439	154.036
1	7163155	1373.94	1188.78
1	7165798	2063.92	1245.67
1	7215638	333.739	248.662
1	7501492	69.5478	75.9209
1	7507186	611.167	229.793
1	7598213	83.8115	30.1631
1	8404270	41.4791	34.4917
1	8772327	401.237	208.416
1	9356117	36.6216	50.074
1	9530369	194.798	135.36
1	9533024	31.8509	22.164
1	9534907	172.145	435.813
1	9539140	3521.28	2138.8
1	9553613	738.667	723.452
1	9609947	1117.16	826.863
1	9615292	245.699	241.237
1	9629436	425.416	316.291
1	9666307	28.2153	44.6505
1	9671923	159.945	254.233
1	9689309	1309.03	1073.92
1	9713706	394.583	562.234
1	9735756	90.4549	26.9433
1	9739899	33.6157	50.2771
1	9855196	30.9199	38.3113
1	9874687	24.9497	14.2964
1	9906692	102.697	102.053
1	9912470	1909.23	2132.69
1	9956373	60.6386	41.3845
1	9975697	27.4021	12.6527
1	9990046	373.057	382.6
1	10014882	1564.55	1687.55
1	10020734	1716.72	1756.87
1	10037517	20.9016	14.3529
1	10055376	72.4589	51.6878
1	10116404	853.416	782.814
1	10124221	463.43	384.073
1	10132682	22.3353	13.1595
1	10137542	465.986	437.784
1	10143502	1797.48	1734.9
1	10200961	2651.47	2899.13
1	10288884	7041.51	6504.54
1	10399378	1253.33	1189.79
1	10664345	85.5572	58.1181
1	10755820	473.875	297.061
1	10791063	912.125	1023.62
1	10793585	450.828	284.313
1	10843814	680.758	340.002
1	11073063	2199.63	848.69
1	11088598	3173.77	1356.48
1	11140073	768.598	284.447
1	11196580	141.832	80.7113
1	11587544	21.6252	12.7546
1	11941020	219.422	134.905
1	11982394	378.11	166.733
1	12063309	1129.09	556.568
1	12662511	2443.04	2246.95
1	12797956	81.4149	36.3374
1	12850134	181.463	118.521
1	12867428	3767.16	3041.89
1	12870429	19.2014	11.0817
1	12967472	533.929	605.732
1	12988398	417.501	275.499
1	13129598	61.1207	42.3867
1	13156639	1710.85	1231.27
1	13289722	1510.51	1470.36
1	13561895	1974.57	1498.85
1	13577315	545.858	369.52
1	13581194	162.454	107.684
1	13617467	163.834	128.541
1	13649916	367.837	211.967
1	13675443	21.2415	24.5285
1	14101963	2948.45	1504.38
1	14173323	4556.22	3026.22
1	14198971	4150.06	3518.52
1	14315505	156.278	94.7339
1	14402562	12677.9	7924.11
1	14664374	1427.14	926.033
1	14743440	7315.18	3167.19
1	14748092	9787.69	2889.39
1	14811952	96.3248	64.2113
1	14856705	17581.1	7118.73
1	14875819	25.4358	16.7833
1	14891915	58.0975	30.1936
1	14995527	1664.72	672.682
1	15686539	167.554	140.362
1	15771956	193.862	150.048
1	15805996	34.9182	58.9637
1	15821610	25.5022	16.0385
1	15880202	4110.78	3945.14
1	16018700	2887.7	2875.08
1	16071872	1897.68	1714.59
1	16079332	230.805	253.366
1	16093022	66.2639	44.9744
1	16110560	1003.72	1095.09
1	16121446	1283.91	1128.18
1	16166376	80.7866	70.4724
1	16382647	573.437	730.01
1	16499414	43.4029	27.2269
1	16559373	1631.94	1816.36
1	16588018	617.063	842.073
1	16608362	34.6822	57.8573
1	16632654	1061.72	1594.74
1	16639824	35.8044	50.0277
1	16667103	1528.82	1740.68
1	16678549	422.231	380.55
1	16696249	40.7998	95.4319
1	16717935	7857.23	9076.51
1	16977201	590.492	664.736
1	16986487	20.4008	11.9803
1	17017634	173.692	230.375
1	17062071	5677.22	7068.49
1	17150011	169.443	172.54
1	17161870	301.967	359.937
1	17507301	153.599	84.6081
1	17592051	3691	2402.22
1	17617737	108.186	71.0136
1	17704036	170.073	143.716
1	17728780	902.057	466.997
1	17728780	953.121	487.224
1	17728780	938.398	446.578
1	17737654	1246.52	666.818
1	17746374	1170.77	572.991
1	18047373	152.321	55.1048
1	18124173	577.724	313.049
1	18135902	163.251	131.32
1	18241295	1160.26	351.656
1	18246916	484.693	445.418
1	18314705	21.1278	12.6671
1	19048316	21.82	12.972
1	19093173	70.4711	47.2848
1	19156084	401.512	514.762
1	19172423	506.532	350.163
1	19216532	3552.18	1069.28
1	19224663	407.673	94.5397
1	19332221	19.7874	11.6293
1	19990639	28.7981	39.33
1	20371636	1456.83	1096.18
1	20575240	411.961	371.621
1	20622101	2047.51	2721.05
1	20724405	69.7654	69.2207
1	20733594	2220.19	2154.76
1	20773289	770.057	484.62
1	20784277	2807.44	3501.18
1	20792770	24.4363	33.5283
1	20799673	2061.41	2110.9
1	20809913	3885.94	4006.73
1	20885973	1210.23	960.193
1	20891152	91.1038	20.2224
1	20908450	859.797	904.714
1	20951220	25.8541	14.5816
1	20964986	402.534	498.54
1	20989557	1821.23	1988.82
1	20991467	9077.46	9846.47
1	21060835	406.448	386.994
1	21213703	4741.34	4107.6
1	21218415	457.701	301.624
1	21226848	194.3	105.787
1	21240421	828.4	735.243
1	21243296	1588.2	1405.08
1	21254995	299.839	254.433
1	21275387	1576.79	1679.42
1	21285010	83.5803	51.9055
1	21334393	857.563	573.499
1	21336668	376.435	268.434
1	21395930	520.071	352.841
1	21812829	22.404	13.4956
1	21979482	70.1788	28.6283
1	22229665	84.6068	67.9455
1	22280217	1251.27	772.906
1	22298119	3060.19	1381.26
1	22330573	241.163	184.293
1	22414287	412.466	231.745
1	22651596	21.9419	21.1461
1	22770684	36.3384	39.8935
1	22850145	175.962	107.159
1	23098262	436.16	394.796
1	23108079	1945.58	981.847
1	23373324	19.4564	11.3726
1	23382817	145.881	89.4037
1	23752757	237.574	109.634
1	23832680	46.2946	51.0602
1	23853900	327.743	172.258
1	23883254	414.555	460.639
1	23924190	628.721	565.527
1	24002972	223.74	152.952
1	24012695	521.553	533.577
1	24017353	147.301	125.533
1	24021699	223.476	170.671
1	24074781	65.7345	66.3141
1	24094928	22.1309	20.5753
1	24186413	899.294	832.037
1	24259131	362.894	237.366
1	24268810	425.709	411.887
1	24286797	924.771	1057.21
1	24359102	3689.2	3389.14
1	24566525	743.759	652.262
1	24607022	393.49	458.67
1	24679254	1147.33	907.717
1	24846795	35.9984	12.812
1	24911879	71.3403	78.433
1	25042118	39.1631	26.0222
1	25333607	3439.34	960.397
1	25333607	3752.91	1048.1
1	25333607	3804.65	1116.46
1	25334125	21.2674	12.6063
1	25334509	2760.16	1390.48
1	25482176	21.2539	12.613
1	25488293	77.2781	38.13
1	25517608	22.5018	13.2747
1	25792207	239.521	170.029
1	25792237	250.867	196.545
1	25884882	742.671	693.909
1	25887945	3349.64	869.747
1	25888209	3676.77	1609.18
1	25888640	129.592	52.5069
1	25961850	21.8514	13.3031
1	28833723	6417.25	1509.42
1	28885132	269.029	197.048
1	30731178	81.8882	31.6406
1	30775424	432.144	227.869
1	30812632	123.827	82.3512
1	30870893	692.919	636.722
1	30877523	3210.24	1993.39
1	30932470	21.6466	12.8171
1	30997170	675.272	510.192
1	31002722	31.3573	22.2825
1	31098763	136.752	110.909
1	31177411	77.445	68.7443
1	31246199	5420.28	5400.7
1	31260069	189.74	175.141
1	31284824	270.825	137.614
1	31388568	216.083	165.188
1	32177440	277.234	46.0229
1	32300744	1152.86	459.991
1	32394929	21.5252	16.9302
1	32714634	46.8145	68.1804
1	32714724	29.0566	12.7766
1	32714887	113.918	93.8113
1	32714887	85.9293	44.3464
1	32714887	60.8976	44.4273
1	32767996	1302.14	732.746
1	32786615	333.302	280.753
1	33520918	35.9504	59.0802
1	33591598	21.6771	12.7947
1	33727520	5468.67	4859.58
1	33730116	836.964	923.87
1	33781761	240.152	199.78
1	33795157	1788.92	1491.57
1	33803259	283.425	295.311
1	33807211	201.823	153.704
1	33816967	403.308	389.693
1	33818753	1843.49	1731.02
1	33833647	945.733	1121.59
1	33865778	7281.85	8767.05
1	33870567	439.171	351.248
1	33910148	158.577	173.691
1	33920529	456.242	642.793
1	33966619	2474.42	2087.43
1	34065572	150.19	174.189
1	34211334	1123.28	626.596
1	34353557	794.046	876.494
1	34420155	55.8306	101.981
1	34497776	629.433	492.762
1	34530579	5067.1	4326.04
1	34558936	29786.4	25937.7
1	34592634	6425.97	5304.21
1	34609479	568.407	435.625
1	34634303	128.313	79.7516
1	34636096	92.6986	101.633
1	34640127	205.973	205.771
1	34643539	13925.8	12008.8
1	34720452	26021.1	15204.1
1	34737158	924.155	776.225
1	34751201	3948.35	3641.22
1	34814403	11115.8	11672.7
1	34863630	11059.6	8520.4
1	34869343	149.032	163.01
1	34871705	408.289	217.605
1	34880505	6611.02	5445.15
1	34928755	10985	7016.18
1	34935567	52.0372	79.4777
1	35000783	2067.52	1790.71
1	36040254	458.306	492.057
1	36129361	187.865	216.974
1	36143250	1991.12	2259.44
1	36196872	4640.4	6216.41
1	36230300	804.331	1027.62
1	36254370	6616.43	9440.53
1	36322858	4067.34	6145.6
1	36345379	184.11	137.526
1	36368401	51.7965	151.194
1	36370290	4325.62	5152.45
1	36373379	10105	12333.3
1	36393525	413.697	662.923
1	36411592	1195.11	1209.57
1	36478412	1540.97	1687.15
1	36490992	1799.05	3133.82
1	36541100	3512.01	4981.16
1	36544558	1494.93	1673.35
1	36547834	142.995	65.3416
1	36580907	3469.86	3109.14
1	36584438	5476.45	7234.16
1	36595889	4914.48	7212.53
1	36605474	2255.45	2374.04
1	36617286	667.181	889.968
1	36619532	210.994	324.25
1	36642286	798.876	1019.76
1	36656841	3161.44	4772.02
1	36706684	13468.5	17555.3
1	36740725	34.0752	44.5164
1	36749507	4539.2	7480.1
1	36756197	132.776	56.5192
1	36759601	16862.6	22425.4
1	36797947	11191.4	18501.6
1	36821037	18044.1	28115.3
1	36826820	331.376	224.385
1	36868367	596.293	622
1	36898498	239.041	258.289
1	37028009	15405.8	19888.1
1	37085008	981.56	1086.08
1	37099114	792.517	843.059
1	37120427	241.678	162.408
1	37198125	71.2414	72.9817
1	37214217	465.632	379.848
1	37230686	16748.8	18673.4
1	37261312	25.4833	12.6183
1	37278673	10198.4	9911.9
1	37294545	1823.72	1681.83
1	37390360	7125.27	5315.3
1	37438104	153.789	217.76
1	37460599	3488.08	2764.59
1	37469148	1428.61	978.939
1	37475442	594.71	627.948
1	37485163	147.361	117.091
1	37488309	994.912	754.169
1	37513448	128.529	100.547
1	37567833	383.063	226.827
1	37668513	1230.81	1031.25
1	37678613	4079.21	3269.43
1	37694840	26.5993	25.8266
1	37774095	35.3528	32.0094
1	37812106	116.447	95.6276
1	37898158	58.631	58.2281
1	37929325	2433.31	1963.8
1	37931804	1382.21	1169.74
1	37939427	136.616	127.261
1	37951410	1628.76	1655.63
1	37976448	20.9197	12.4048
1	38003594	1113.63	1130.92
1	38042130	115.283	76.1717
1	38053046	1349.75	1076.25
1	38058678	347.349	258.499
1	38065185	559.711	494.585
1	38092179	220.623	219.356
1	38104275	16399.5	14065.6
1	38104751	3851	3314.57
1	38105612	46.9937	60.569
1	38136166	62.9553	39.5217
1	38185077	635.343	419.051
1	38197261	239.726	231.833
1	38592460	2267.74	861.541
1	38684913	299.355	39.322
1	38703084	80.2574	62.8792
1	38850551	115.857	29.9991
1	38878433	43.6559	40.8794
1	38923102	2397.04	1631.33
1	38934531	83.4223	76.5233
1	38934531	91.5769	55.7432
1	38934531	79.3661	67.7993
1	38946252	742.889	728.382
1	39002742	50.5478	39.7674
1	39053929	398.89	315.977
1	39076255	3432.06	3135.97
1	39369843	954.647	1047.78
1	39419989	1195.62	1299.54
1	39428309	265.236	314.954
1	39430572	760.751	797.147
1	39503321	303.248	356.83
1	39530424	2475.69	3153.95
1	39596554	707.134	720.803
1	39602397	298.925	417.186
1	39606504	994.954	1180.02
1	39610296	22.1444	13.1749
1	39632697	999.67	1004.21
1	39678351	117.587	90.1916
1	39701950	251.809	204.725
1	39708663	1896.3	1918.09
1	39969061	179.516	271.652
1	39989295	3107.83	3209.75
1	40135461	411.321	592.292
1	40141815	2484.64	3084.72
1	40171960	3074.05	4240.14
1	40271737	93.6797	105.865
1	40311495	1285.38	1973.93
1	40373000	217.144	230.736
1	40402641	1720.22	2260.89
1	40420146	835.202	937.801
1	40487711	119.806	135.014
1	40498196	277.334	352.212
1	40519967	377.096	775.789
1	40528577	42.2087	48.7178
1	40537873	1065.81	1194.85
1	40588332	1165.9	1228.73
1	40605595	1194.6	1309.38
1	40629625	3893.7	4984.2
1	40668957	111.327	155.095
1	40686438	12290.5	15661.7
1	40722640	2376.18	2358.68
1	40820446	2344.06	2681.88
1	40829304	509.28	495.014
1	40840332	2186.04	2254.44
1	40883057	436.058	553.658
1	42287215	179.452	173.203
1	42667508	9084.98	4547.36
1	42731202	270.021	143.636
1	42747035	2161.23	1100.63
1	42752956	939.173	1009.18
1	42757281	7660.01	4109.4
1	42779377	218.753	83.7131
1	42885258	632.416	736.264
1	42919323	221.887	187.339
1	42936724	929.671	663.086
1	42996632	260.051	120.436
1	43029593	21.643	12.8186
1	43055187	21.3062	12.6287
1	43131103	11761.5	13512.8
1	43149878	21.8476	31.9897
1	43150615	80.2521	101.682
1	43166057	2225.01	2593.92
1	43170318	833.007	1055.94
1	43200461	222.09	308.597
1	43208613	1266.02	1648.03
1	43242015	573.345	790.133
1	43333498	166.185	241.481
1	43470239	91.0536	12.0275
1	43514095	2757.34	4219.36
1	43550898	2548.01	2999.18
1	43659616	1409.08	1753.28
1	43789996	342.012	351.979
1	43794049	2912.75	3341.17
1	43805051	1177.27	1659.2
1	43825318	548.163	604.641
1	43848791	1567.76	1933.68
1	43848791	1462.66	1882.88
1	43848791	1456.66	1837.91
1	43863090	91.0971	122.24
1	43979500	26.3103	12.7124
1	43997040	215.081	222.574
1	44010146	3644.63	3697.99
1	44066441	1244.96	558.507
1	44073771	188.407	274.308
1	44076157	217.347	194.897
1	44148239	162.324	147.316
1	44156688	1014.66	1073.99
1	44166886	728.349	809.376
1	44174045	351.64	376.07
1	44185596	505.793	555.337
1	44193859	854.847	893.648
1	44205993	272.296	280.652
1	44235036	1724.32	2128.82
1	44262138	57.9649	82.0687
1	44267078	277.94	296.784
1	44368405	76.2246	12.3836
1	44603745	97.209	104.332
1	44612824	22.8204	13.8339
1	44764934	31.6166	28.2756
1	44815265	10132.2	5489.8
1	44866687	102.874	80.9954
1	44938686	21.7049	13.0055
1	45354435	370.273	236.277
1	45368540	1774.83	1399.72
1	45401870	257.551	213.36
1	45510236	374.043	221.157
1	45538580	21.3432	12.8266
1	45605135	143.592	156.992
1	45808225	22.3961	13.28
1	45858039	738.17	793.582
1	45871521	4967.51	5687.85
1	45920328	171.365	125.773
1	45965077	407.598	292.925
1	45975230	718.096	595.176
1	46077783	4296.41	3083.23
1	46080383	825.154	841.863
1	46089398	1709.62	1160.39
1	46882935	210.466	181.037
1	46902890	126.421	153.236
1	49324882	20.4273	12.1225
1	49392241	3610.59	4981.36
1	49426151	28.8569	14.5405
1	50917073	513.234	255.934
1	51089901	515.637	532.791
1	51242897	1803.46	1581.08
1	51291823	3374.11	2247.94
1	51349927	2650.85	1614.83
1	51358855	288.507	184.031
1	51389806	230.916	296.882
1	51523276	47.6755	14.5104
1	51529884	91.3124	74.3458
1	51580787	381.802	213.374
1	51761985	35.6813	12.6648
1	51838838	713.139	621.523
1	51964462	301.205	255.646
1	51996605	175.612	135.884
1	52107337	466.334	428.918
1	52158668	165.548	151.649
1	52175107	267.608	219.769
1	52192424	592.608	572.214
1	52211057	59.5919	16.1165
1	52263886	21.8852	12.7862
1	52494795	2239.66	2098.13
1	52527792	2773.77	4143.27
1	52543500	242.385	282.405
1	52569643	21.5556	18.9904
1	52632026	162.84	167.504
1	52694214	119.615	175.434
1	52707253	2123.81	1872.32
1	52710033	9340.49	8725.37
1	52729327	2047.89	2171.82
1	52740687	6617.38	7369.7
1	52845353	12159.9	12842.2
1	52846288	1025.49	806.616
1	52869516	4326.28	5210.16
1	52907159	492.338	398.748
1	52942274	21.5889	12.6734
1	52982372	5959.91	8722.98
1	52988930	36.223	37.1438
1	53007507	416.866	244.885
1	53027801	432.214	521.912
1	53108847	426.812	544.066
1	53124464	148.365	151.597
1	53226434	24.2684	14.9753
1	53242056	38.6577	54.2082
1	53244753	601.582	739.336
1	53253845	67.2297	89.8014
1	53346962	624.899	510.3
1	53355963	231.861	203.476
1	53358670	131.548	151.423
1	53371781	303.751	283.785
1	53374984	1223.27	1334.67
1	53398184	452.376	412.283
1	53404026	3910.87	4009.65
1	53418280	262.466	189.264
1	53787217	88.4973	115.374
1	53813938	2077.33	3113.9
1	53822807	20.2122	11.8594
1	53865247	814.059	1367.72
1	53987672	159.378	173.426
1	54035708	1725.07	1554.22
1	54288040	75.7618	79.5279
1	54357119	142.54	79.4565
1	54388294	21.652	12.8088
1	54471086	20.7908	12.2639
1	54597216	38.6988	53.0637
1	54612620	22.7692	22.6922
1	54672483	9702.72	11704.2
1	54760176	389.734	532.427
1	54938740	1560.09	1886.63
1	55012303	21.5672	12.7727
1	55047229	153.814	12.8477
1	55069086	128.131	130.984
1	55108889	222.809	218.075
1	55110815	289.314	289.943
1	55125868	1302.1	1734.81
1	55142131	153.561	166.162
1	55143167	175.21	140.158
1	55147237	393.297	422.087
1	55198018	332.537	488.281
1	55201963	1030.75	1051.78
1	55209885	82.1346	85.4271
1	55228474	28.7598	27.017
1	55241841	428.461	282.845
1	55282993	1876.38	2010.9
1	55296418	22.4288	13.3442
1	55371743	398.062	568.399
1	55412508	23.3463	19.238
1	55477446	2135.1	2866.38
1	55499248	365.476	466.302
1	55606204	2197.43	1806.27
1	56693671	25.3656	28.1215
1	56847065	73.2463	63.6072
1	56948061	215.547	114.907
1	56975083	20.6651	12.2828
1	57092827	3448.96	2336.72
1	57420722	4871.67	5814.89
1	57436357	985.784	769.373
1	57436357	932.614	759.833
1	57436357	989.043	787.746
1	57438534	69.8335	185.68
1	57439027	567.079	748.08
1	57463991	17924.6	13874.8
1	57473640	124.006	27.2551
1	57758525	128.07	143.774
1	57888594	70.7879	37.1767
1	57936337	2996.77	3582.84
1	58015616	235.057	238.723
1	58017450	180.181	197.074
1	58080560	1944.05	2023.96
1	58082584	501.442	392.495
1	58098270	3860.78	3801.47
1	58159414	360.772	533.82
1	58163311	772.216	851.956
1	58228565	608.007	460.072
1	58243107	790.42	694.523
1	58290718	635.722	614.865
1	58324839	44.0744	33.4247
1	58359882	21.8816	35.1051
1	58452102	266.603	283.977
1	58468058	299.649	368.705
1	58471210	2533.49	2915.08
1	58474172	290.479	245.179
1	58488094	1557.76	1577.8
1	58499356	626.648	601.148
1	58526595	1115.62	1263.08
1	58537127	20.1268	22.239
1	58579748	422.358	490.501
1	58585233	865.381	1201.6
1	58637953	578.249	923.179
1	58643910	158.44	135.773
1	58723693	6681.68	8150.73
1	58748554	3045.18	2929.62
1	58769075	27.1965	13.2273
1	58772394	41.6908	64.132
1	58810029	13341.8	22238.5
1	58814394	20.2712	15.8626
1	58862865	198.079	215.619
1	58901214	10195	14381.9
1	58977946	80.4622	106.78
1	58992687	12245.3	9540.11
1	59021721	3369.44	5359.68
1	59029448	566.132	388.647
1	59033839	1838.07	2155.89
1	59046608	82.6265	98.7366
1	59055462	2986.75	4144.38
1	59074313	91.0365	93.3198
1	59107888	1690.86	1581.9
1	59126647	641.641	583.971
1	59172725	2992.58	3102.41
1	59193656	20.7654	20.7076
1	59193656	21.6457	22.5244
1	59193656	21.7159	16.563
1	59212631	3014.73	3389.22
1	59219799	147.787	103.569
1	59290520	268.019	195.262
1	59388577	8855.4	10355.5
1	59477882	580.935	681.924
1	59542519	40.2299	23.2537
1	59597355	1085.96	1246.39
1	59647401	1980.11	2438.48
1	59724449	145.505	121.897
1	59727943	171.095	279.408
1	59747339	651.713	942.494
1	59765877	456.158	802.868
1	59858437	854.499	996.499
1	59861499	647.192	834.116
1	59928923	37.0593	23.1187
1	59971635	1307.04	1305.44
1	60041003	3524.28	3569.38
1	60044606	2753.99	2980.25
1	60085054	827.212	1101.96
1	60099569	1176.75	1076.76
1	60136411	140.613	148.685
1	60142326	2211.33	1921.2
1	60166234	824.241	816.206
1	60200829	391.608	556.729
1	60235957	498.863	397.003
1	60251336	1338.92	2224.02
1	60291942	666.141	695.063
1	60333437	51.0532	45.7583
1	60335585	81.9145	124.187
1	60349705	71.6994	55.709
1	60401139	53.7993	56.745
1	60444105	862.873	877.807
1	60475730	44.1236	27.5879
1	60534026	2016.38	2471.11
1	60707284	109.995	183.796
1	60757761	1428.23	1570.08
1	60765946	1125.1	1085.3
1	60820058	7795.05	8055.13
1	60829106	820.01	356.708
1	60836599	881.874	829.029
1	60931647	1962.36	2037.26
1	60968052	409.977	436.413
1	61019684	545.851	431.174
1	61044220	1891.92	2106.05
1	61050721	3610.49	3730.77
1	61093232	816.865	851.072
1	61665959	1499.74	934.72
1	61971037	21.8475	12.9487
1	62054809	293.729	226.78
1	62177823	253.394	180.91
1	62221584	148.697	78.3222
1	62259826	59.2978	26.1679
1	62657652	40.7198	52.9773
1	62686637	408.44	398.864
1	62772438	255.011	264.745
1	62818251	6454.65	7295.17
1	62862939	1645.35	1280
1	62885719	128.097	124.862
1	63020333	139.813	176.088
1	63121500	7043.32	7411.8
1	63130484	45.3883	45.2165
1	63156489	180.966	181.789
1	63190327	131.625	143.185
1	63217427	21.0203	12.4345
1	63225114	2836.39	2380.91
1	63226515	2300.12	2503.36
1	63232650	921.389	1320.57
1	63245645	1040.02	1155.49
1	63259163	618.091	763.082
1	63324527	269.918	297.567
1	63341960	43.1311	61.3592
1	63358172	77.7057	75.325
1	63409424	96.7798	63.1782
1	63413056	50.8586	106.564
1	63485290	427.082	334.057
1	63524291	1086.08	1114.31
1	63614804	1350.33	1199.57
1	63640353	156.83	135.011
1	63641794	73.5757	63.194
1	63722865	1972.82	1780.26
1	63745580	532.74	613.179
1	63757673	27.5084	27.9574
1	63782057	351.432	451.194
1	63799083	208.702	200.641
1	63801588	84.7938	78.4793
1	63810418	4026.61	3465.55
1	63955697	21.4903	12.7379
1	64011284	784.157	1035.98
1	64078714	2792.2	2263.86
1	64080966	173.707	159.896
1	64125316	1799.8	2271.97
1	64139705	880.358	685.959
1	64234809	3636.45	2536.21
1	64479722	191.59	257.091
1	64574485	4020.77	3795.42
1	64582626	18.6019	17.7632
1	64606274	623.183	792.031
1	64647047	1700.64	2296.44
1	64647227	4164.36	5636.66
1	64648353	26.645	18.9441
1	64660328	581.47	726.179
1	64663097	2874.44	3134.36
1	64752282	198.041	206.523
1	64781076	726.378	774.718
1	64841409	8836.66	10744.7
1	64872891	20.597	15.8488
1	64907788	5634.44	7137.31
1	65053067	55.5904	52.7968
1	65059441	1009.13	678.999
1	65068521	1494.21	1212.09
1	65095801	103.219	87.698
1	65108397	16612.4	22810.4
1	65118101	230.059	217.1
1	65126816	2394.82	2838.91
1	65137705	340.54	486.861
1	65146942	6969.79	6711.72
1	65154586	663.283	901.578
1	65169083	904.547	1120.95
1	65205699	853.852	831.044
1	65224378	113.4	89.5605
1	65231418	31.4731	41.8959
1	65249315	150.191	131.976
1	65311807	4771.96	5524.06
1	65337416	13123.4	14569.1
1	65383631	831.916	685.66
1	65418852	199.492	237.664
1	65469478	348.551	303.183
1	65970768	366.816	330.571
1	65974843	817.663	578.814
1	66215044	191.671	218.725
1	66244472	185.35	128.22
1	66298231	999.823	1028.67
1	66489011	1082.99	598.37
1	66506154	21.8926	110.642
1	66516007	192.338	102.967
1	66551595	90.9126	113.087
1	66733266	2108.22	2097.77
1	66743095	38.6748	32.8504
1	66745338	755.629	667.219
1	66758865	61.4452	33.508
1	66759417	29.8988	12.7436
1	66824495	22.4556	12.146
1	66839616	21.2516	28.186
1	66858908	107.849	147.254
1	66877688	21.0118	12.457
1	66904040	86.3556	78.1069
1	66980807	1393.51	929.436
1	66984207	1920.9	3482.09
1	66987496	1086.47	1294.96
1	67018969	129.725	160.765
1	67048281	1315.29	1272.45
1	67055894	120.336	161.192
1	67103947	351.457	431.193
1	67214909	52.8334	53.7619
1	67243112	1107.75	970.864
1	67260642	308.864	364.469
1	67302047	1673.72	1572.74
1	68109667	139.867	49.4359
1	68118069	322.405	231.232
1	68136630	510.344	311.963
1	68395146	21.6434	26.1266
1	68583303	32.34	25.6561
1	68638288	62.1587	12.8327
1	68692784	100.516	78.2766
1	69536062	28.3903	23.8597
1	69674965	114.573	84.7416
1	69698483	416.012	283.639
1	69712402	81.776	50.5546
1	69730684	166.753	67.5002
1	69737902	216.353	175.691
1	69919722	573.145	371.085
1	70328017	718.863	790.563
1	70824214	146.783	121.403
1	70897380	4410.7	2284.15
1	70966304	1704.07	1009.92
1	71076294	246.72	178.865
1	71094218	83.8207	88.6495
1	71138495	1398.56	944.088
1	71210752	21.4102	12.8291
1	71293763	751.956	495.945
1	71329241	20.8227	14.1118
1	71376878	384.039	321.198
1	71448259	168.822	137.441
1	71518842	44.6844	33.2581
1	71604732	5291.77	3523.18
1	71625695	379.818	369.697
1	71632123	1800.83	1514.18
1	71691972	925.239	811.441
1	71707424	469.851	366.052
1	72154173	230.046	304.917
1	72217294	107.796	70.4689
1	72252681	21.7688	15.739
1	72288174	142.912	173.687
1	72314011	5267.36	6181.39
1	72328776	494.829	487.08
1	72331591	845.349	970.495
1	72338716	36.7973	38.2046
1	72381206	4035.81	4623.51
1	72441416	3922.35	4266.96
1	72449303	6303.18	7745.84
1	72474530	18266.9	20685.5
1	72518191	2269.88	2814.73
1	72601526	634.282	715.949
1	72647286	8320.07	7895.03
1	72679670	1941.25	2388.59
1	72682038	686.654	729.816
1	72716668	541.73	674.79
1	72745516	43.9813	53.5245
1	72759217	1144.24	1079.43
1	72875294	11061.9	15271.6
1	72897893	3171.43	3760.5
1	72907928	4911	6554.46
1	72916411	2300.93	2933.56
1	73010535	1347.88	1709.45
1	73061740	18359.3	23843.3
1	73568715	25.6854	24.1983
1	73574485	5427.02	6042.7
1	73905523	7241.54	8627.93
1	73960616	21404.5	24575.7
1	73979024	1700.49	1974.52
1	74023679	14307.4	21307.4
1	74043100	6317.95	9664.81
1	74207119	4506.38	5087.13
1	74240656	258.747	490.892
1	74297675	369.111	466.416
1	74305560	316.436	357.588
1	74324991	6878.39	9503.73
1	74326118	10251.8	14045.2
1	74326415	1693.36	2569.5
1	74343709	6369.48	7122.93
1	74348784	830.79	951.559
1	74369117	1424.86	1591.41
1	74395335	2415.43	3076.78
1	74399384	4245.11	3869.42
1	74422592	4739.86	5639.14
1	74426800	12077.3	15498.3
1	74440570	17266.7	24809.2
1	74461647	18601.8	23561.7
1	74470520	7093.3	11756.1
1	74484661	4798.88	6561.41
1	74565457	249.504	270.478
1	74574214	765.745	862.563
1	74590943	2974.63	3205.52
1	74608712	1773.19	1902.27
1	74613007	211.737	182.409
1	74613096	861.142	913.044
1	74631841	4505.64	7314.07
1	74640307	268.502	303.436
1	74668174	934.458	1057.1
1	74678672	160.239	131.011
1	74678672	199.168	158.855
1	74678672	168.978	149.914
1	74683171	1636.27	2295.74
1	74717006	188.939	203.363
1	74734330	17769	20206.5
1	74744615	462.287	609.538
1	74766652	106.253	103.701
1	74769021	8326.17	13093.9
1	74772250	1544.84	2244.33
1	74822729	565.861	874.197
1	74828444	6326.03	10647.3
1	74843376	114.078	167.062
1	74846590	198.11	126.082
1	74861736	1444.15	1580.9
1	74900222	14677.3	16952.3
1	74904210	3145.03	3988.87
1	74929959	6394.51	7092.7
1	74937674	1328.98	1742.18
1	74953495	3238.07	4202.79
1	74970294	1333.58	1600.34
1	74979750	3977.8	5880.65
1	74991881	206.433	220.611
1	75027645	419.215	479.83
1	75091879	1569.39	2328.89
1	75118438	1367.43	1574.69
1	75123565	292.919	273.809
1	75131671	315.226	518.773
1	75138673	7768	10240
1	75143809	15735.2	26372.8
1	75166309	13058.3	20710.1
1	75166904	14913.2	20726.2
1	75167427	15044.6	22299
1	75170919	14292.7	20165.8
1	75177809	14650.4	19083.9
1	75191996	3384.66	4472.31
1	75199416	10684.7	17960.5
1	75204875	2049.93	2180.98
1	75211808	2047.33	2501.76
1	75216787	7738.74	11168.9
1	75235828	12565	16189
1	75243652	14189.4	21394.3
1	75268761	41.0557	62.7274
1	75305143	1409.41	1701.18
1	75358724	8079.64	11583
1	75364762	50.6821	101.385
1	75416776	385.315	424.601
1	75428712	13908.3	18866.7
1	75453334	86.0566	183.952
1	75465689	149.095	99.7069
1	75471115	4250.4	8604.31
1	75477283	8216.44	12522.5
1	75487724	12484.8	21727
1	75495547	3594.92	4770.76
1	75497006	3360.59	3969.2
1	75503366	195.007	278.684
1	75519894	3060.04	3834.63
1	75533428	1811.04	2377.29
1	75544864	23851.9	37384.3
1	75547664	15422.5	15629.2
1	75557680	8511.3	11443.1
1	77364185	22.6402	13.7617
1	77365497	19441.2	14725
1	77397773	4251.2	1822.91
1	77516018	177.329	94.8778
1	77999163	41.8565	59.9927
1	78099507	267.49	64.3801
1	78159453	139.159	117.357
1	78211896	415.227	311.134
1	78356772	6367.41	6249.44
1	78398282	67.5149	61.5014
1	78416051	157.656	126.7
1	78484539	979.512	960.635
1	78493329	1080.48	1021.38
1	78566999	2422.52	3036.71
1	78585657	73.0414	98.2603
1	78656880	714.499	731.669
1	78697919	433.103	462.061
1	78726192	1469.2	1287.03
1	78813500	2569.6	2131.71
1	78814294	20324.5	13572.3
1	78816495	80.2245	76.1347
1	78817364	1473.09	1181.89
1	79345372	1866.89	1441.18
1	79431595	2796.52	3607.39
1	79457666	38.4922	66.2455
1	79568042	31.7068	12.8668
1	79616104	224.874	244.956
1	79640369	8492.89	8192.85
1	79674703	225.034	105.883
1	79745755	2180.32	2098.98
1	79756932	1104.17	825.835
1	79772345	1250.11	1095.63
1	79773803	21.9822	12.9781
1	79776199	2354.96	2180.54
1	79796058	5080.45	4055.65
1	79807205	1219.74	1064.75
1	80151658	500.747	451.194
1	80200822	3929.16	3164.21
1	80209749	21826.5	19475.8
1	80261736	236.557	166.134
1	80263786	32.6262	29.9361
1	80273933	164.372	180.223
1	80457511	5038.52	4692.78
1	80494977	362.546	318.382
1	80546329	465.064	471.865
1	80589088	1811	1372.33
1	80602400	1167.55	687.329
1	80644838	807.365	562.676
1	80707356	41.1557	31.1592
1	80972983	1823.09	1083.02
1	81062858	21.6197	13.0111
1	81190037	21.8587	12.9283
1	81336901	22.2186	31.1725
1	81346939	349.301	262.277
1	81685925	552.658	422.779
1	81736654	1282.7	933.795
1	81741638	285.709	155.351
1	82021018	212.158	177.495
1	82230326	2198.28	2281.83
1	82231076	74.5396	58.0132
1	82233261	2058.77	2012.24
1	82268393	698.847	757.038
1	82309169	170.242	144.595
1	82315229	420.052	674.711
1	82349945	1509.75	1848.81
1	82443172	310.054	229.799
1	82445245	265.369	256.566
1	82445753	40.0137	44.6813
1	82445753	65.9019	52.8653
1	82445753	63.5343	57.8803
1	82446569	655.508	641.987
1	82458384	1173.59	1017.92
1	82505544	9708.03	9127.69
1	82532307	535.961	673.546
1	82565115	760.769	635.708
1	82603427	194.362	196.142
1	82629074	21.5307	12.7709
1	82716029	1387.95	1395.62
1	82719137	918.996	968.78
1	82727671	104.061	71.2932
1	82747070	54.4944	74.555
1	82753536	1026.97	832.496
1	82756842	4682.9	4981.68
1	82808102	434.395	447.069
1	82839267	685.301	574.918
1	82854957	22.3125	26.0288
1	82910647	21.8676	13.1818
1	82945278	15306.9	17421.7
1	82948459	153.466	178.044
1	82976065	1990.34	1672.3
1	83019254	7558.57	5886.31
1	83031969	2596.7	3103.92
1	83054858	5245.07	2798.96
1	83115282	2604.85	2173.42
1	83127230	3141.73	2109.77
1	83175859	28.8348	12.9109
1	83205912	727.459	381.36
1	83212706	23.2334	13.5829
1	83262183	513.478	369.788
1	83296546	426.687	283.601
1	83318214	138.804	108.006
1	83352266	155.56	94.556
1	83425907	161.338	64.5337
1	83505074	2150.23	831.967
1	83950454	211.8	51.1289
1	84092675	808.902	358.658
1	84222503	9487.48	2321.68
1	84345845	328.23	168.543
1	84633156	651.406	356.131
1	84689064	1613.48	1033.87
1	84733653	138.389	56.4401
1	84753727	1081.98	830.993
1	84765085	298.79	325.538
1	84839046	130.243	75.9811
1	84858274	431.143	304.738
1	84902631	95.6415	86.4003
1	84909077	15409.3	8295.65
1	84931740	5450.45	2711.22
1	87577680	436.909	272.335
1	87582694	571.437	476.448
1	87598063	234.089	202.793
1	87615575	12869.2	8841.91
1	87623124	21.7645	12.9144
1	87691440	198.527	187.6
1	87723668	56.3538	62.3482
1	87738946	240.334	263.575
1	87796963	17907.5	15098.8
1	87805158	281.714	323.136
1	87828158	6985.45	6193.93
1	87832905	442.882	425.855
1	87918598	3280.09	2677.77
1	87950098	9346.36	8855.21
1	87961050	411.221	288.389
1	87988566	1471.05	2019.32
1	87998984	141.306	170.908
1	88007652	476.389	807.486
1	88033859	1655.32	1653.1
1	88056587	120.817	95.6371
1	88171976	3141.4	4042.27
1	88201843	5007.83	10517.9
1	88249161	192.655	122.237
1	88258937	1380.33	1723.28
1	88262055	270.59	329.214
1	88282877	10225.4	12755.2
1	88323555	8969.57	10219
1	88443236	5446.5	7887.04
1	88469292	1631.45	2043.48
1	88483310	13497.5	21176.8
1	88485879	9590.07	14270.2
1	88502831	1054.91	1121.25
1	88564289	9564.96	11534.5
1	88588043	486.539	616.386
1	88650789	22.2423	13.0852
1	88933497	370.014	532.812
1	88951165	137.771	133.922
1	88986408	333.352	514.03
1	89001290	7445.54	13564
1	89021635	7351.26	10514.3
1	89047516	16084.4	24206.2
1	89048788	19147.4	29307.2
1	89049757	2947.16	4705.51
1	89095463	17002.7	28614
1	89104301	7494.06	12164.2
1	89104301	7839.96	12675.4
1	89104301	7747.22	12402
1	89106546	326.228	386.822
1	89108158	15602.1	30514.2
1	89111907	3079.28	3693.18
1	89129314	210.083	313.243
1	89185146	150.224	97.5027
1	89200172	21.5635	12.8127
1	89222568	349.635	452.383
1	89224946	640.118	874.301
1	89260741	211.535	354.704
1	89330153	163.244	106.869
1	89338580	358.502	468.938
1	89351304	323.116	354.577
1	89369900	18550.5	22855.5
1	89402146	241.175	226.722
1	89437315	991.981	968.022
1	89456147	5911.83	7638.31
1	89471090	47.0099	32.6917
1	89488270	16070.6	24967.7
1	89493957	14365	20597.7
1	89588268	1958.9	2237.7
1	89616961	358.151	318.974
1	89656607	1002.6	1187.36
1	89682844	4286.78	6726.58
1	89705524	644.544	628.361
1	89722188	687.93	707.511
1	89741476	1259.9	1533.77
1	89759193	831.056	733.03
1	89761961	326.759	418.357
1	89836804	109.322	105.272
1	89846738	4071.41	4530.69
1	89861880	3118.62	3223.15
1	89906796	241.334	109.951
1	90062855	510.962	599.627
1	90101308	307.687	102.425
1	90156646	34164.8	20345.9
1	90165924	242.17	295.967
1	90170339	425.186	410.006
1	90263764	3177.36	3280.26
1	90276285	2210.16	3305.81
1	90307687	11046.9	14752.9
1	90322954	5036.38	5658.36
1	90342913	252.68	319.915
1	90396571	11499	13310.1
1	90401699	922.482	1036.48
1	90553135	19810	29366.9
1	90580916	141.031	145.435
1	90597494	20.6489	44.0508
1	90636164	25.179	11.039
1	90906103	102.793	198.227
1	90972112	720.248	1083.4
1	90988928	10554.7	11880
1	91074670	77.4735	73.8162
1	91295767	600.334	837.14
1	91354167	3079.74	4051.48
1	91356190	1407.68	1733.7
1	91787597	288.994	248.877
1	91824785	3063.08	3552.67
1	91865429	24.5583	14.3804
1	91902467	13143.7	18227.1
1	91970469	1439.34	2080.24
1	92010742	306.375	93.8202
1	92041405	6611.55	10558.2
1	92054305	4818.05	6668.39
1	92108008	3883.84	4786.78
1	92112112	25.2406	29.5393
1	92136132	2171.41	3072.11
1	92203313	45.9559	36.7892
1	92418723	971.726	1071.02
1	92499776	11600.1	16085.4
1	92509002	14469.1	17855.3
1	92527392	4932.7	5477.89
1	92571929	5831.97	7766.49
1	92574234	3102.78	4233.9
1	92576195	203.728	307.077
1	92661199	994.871	1235.58
1	92672820	3966.83	5629.53
1	92689939	8062.91	11280.8
1	92699042	6749.5	7627.28
1	92707276	2346.97	2669.88
1	92710281	751.631	987.365
1	92718875	6189.76	8963.32
1	92801028	271.647	320.333
1	92820359	183.006	229.77
1	92831120	2486.91	3505.58
1	92854702	440.218	618.654
1	92856094	6575.73	11014.2
1	92858487	6415.84	8313.91
1	92893404	1321.22	1632.23
1	92917655	9717.34	15260
1	93065579	1524.11	2347.21
1	93086844	2503.91	3237.93
1	93098449	4435.56	6757.85
1	93107052	353.302	591.934
1	93121740	1221.4	1518.05
1	93151252	1073.94	1758.42
1	93167522	32.0734	48.8521
1	93201836	5479.11	7247.53
1	93207308	3256.33	5254.61
1	93217456	121.01	109.989
1	93250247	22287.9	39653.6
1	93255981	11320.8	18235.7
1	93270400	3174.1	5074.43
1	93283777	1558.39	2818.88
1	93290571	3216.35	5472.08
1	93308067	265.942	194.657
1	93317092	941.184	995.021
1	93329789	4397.76	4138.62
1	93346021	6609.11	10705.9
1	93359198	6357.67	9496.02
1	93411781	4215.46	3953.84
1	93422467	2472.94	3623.57
1	93439202	162.385	61.098
1	93454418	1492.44	1894.51
1	93513819	934.775	763.948
1	93726619	10948.4	13648.8
1	93744467	5418.67	6309.11
1	93816084	1233.37	1142.01
1	93842714	13615	19182.3
1	93918407	27.2599	16.7534
1	93981263	128.515	43.1556
1	94065350	3667.68	4612.23
1	94128684	209.736	323.229
1	94319066	247.746	142.973
1	94354302	2998.36	3649.76
1	94361372	12769.2	15330.7
1	94376295	1556.18	2233.18
1	94407738	1782.07	2200.86
1	94470397	10618.9	12056.4
1	94485519	8963.74	11223.6
1	94490731	143.637	174.265
1	94494035	12029.2	15777.1
1	94495806	1100.83	1486.09
1	94503341	8858.43	15466.6
1	94506652	186.453	197.857
1	94514191	7469.66	9124.96
1	94541019	20290.5	24941.3
1	94597683	3272.72	4589.65
1	94717999	20.246	11.4099
1	94729689	5726.1	10494.4
1	94748355	6931.34	7213.15
1	94755740	5413.88	8585.57
1	94767513	13409	25336.2
1	94799135	4514.19	6261.54
1	94804407	9329.26	13595.8
1	94805598	749.402	1004.36
1	94817113	1480.59	2300.76
1	94837329	2133.04	4600.29
1	94844417	6541.89	7971.76
1	94871554	674.769	736.892
1	94877622	20845.6	33225.3
1	94908811	6918.36	6688.25
1	94938236	5058.25	7198.08
1	94957333	2423.4	2979.41
1	95032175	10371	14947.7
1	95048622	16646.5	29290.5
1	95119232	2359.06	3074.26
1	95122249	60.7824	74.5247
1	95140371	442.754	417.23
1	95192859	617.163	931.292
1	95198288	2954.31	4111.41
1	95205460	1006.51	1254.65
1	95222078	7686.78	11635
1	95236191	15125	21817.9
1	95240966	104.882	123.831
1	95263467	121.391	118.086
1	95277503	132.426	129.738
1	95300036	21241.9	35073.6
1	95324159	909.596	1340.72
1	95352514	1119.67	1586.13
1	95381137	317.193	444.457
1	95385692	40.9138	36.2045
1	95402096	75.2387	87.2793
1	95425129	299.231	386.594
1	95500011	4902.74	5232.31
1	95518471	409.419	365.16
1	95522090	18822.8	26615.4
1	95533923	531.963	605.617
1	95584616	413.067	479.495
1	95589199	566.235	677.482
1	95601981	708.598	1013.43
1	95639484	113.862	77.1958
1	95653248	1017.39	975.895
1	95664818	695.463	639.078
1	95682460	1488.59	1776.53
1	95690429	10970.2	12485.8
1	95703550	3902.18	4057.26
1	95718337	67.4005	74.4211
1	95908007	831.672	1001.26
1	95910488	3168.75	3750.09
1	95924615	6553.47	6533.35
1	95941021	11242.7	9643.55
1	95948166	529.056	732.282
1	96024335	26.6289	14.5765
1	97136045	1974.14	660.98
1	97221903	218.697	252.905
1	97231362	45.501	30.2943
1	97295914	195.73	94.0803
1	97481272	120.844	86.8756
1	97513343	428.827	363.383
1	97563759	20187.4	5514.65
1	97599640	856.192	306.634
1	98717766	166.14	126.233
1	98757713	285.064	266.623
1	98818557	20.2602	11.8842
1	98861937	1823.95	759.48
1	98959041	27.5468	12.0523
1	98984510	285.694	224.059
1	99478018	5247.79	3069.03
1	99541146	827.137	882.213
1	99549912	1306.14	1184.07
1	99600430	78.9268	59.1578
1	99604211	821.434	552.514
1	99640687	1954.92	1554.61
1	99673911	281.872	151.601
1	99681620	523.112	317.796
1	99692888	22.4943	13.3187
1	99989712	99.4163	98.91
1	99990974	120.629	90.3343
1	100071134	526.856	410.49
1	100381381	22.6719	13.4276
1	100396342	62.8905	54.569
1	100446536	81.9422	34.2109
1	101960228	92.274	24.2683
1	101999273	26.648	16.6589
1	102146527	361.811	117.048
1	102294625	238.984	131.968
1	102402903	245.651	88.4141
1	106661822	22.8202	13.5122
1	106749083	174.135	134.157
1	106789849	574.057	251.877
1	106789849	541.373	233.097
1	106789849	543.828	234.186
1	106891800	1456.22	600.873
1	106974916	685.732	431.714
1	107130991	136.945	78.4104
1	107180510	6633.48	3451.85
1	107216450	330.565	222.236
1	107253775	3855.91	1825.41
1	107257942	291.11	170.104
1	107351315	21.5023	12.8845
1	107357459	3404.55	2033.95
1	107416043	5968.24	3760.09
1	107450235	178.128	72.5538
1	107521740	85.6969	68.6188
1	107563815	139.701	122.874
1	107642666	265.894	294.058
1	107664851	84.7905	59.0727
1	107690633	580.411	539.016
1	107721577	379.43	326.803
1	107916397	2796.93	2597.24
1	107928841	1420.33	1348.33
1	107935743	144.215	79.6697
1	108062937	4468.96	5823.05
1	108128139	609.923	668.995
1	108290709	420.582	334.256
1	108293932	1573.56	1354.92
1	108350461	1471.16	1487.77
1	108448508	260.449	254.929
1	108455101	8473.65	9420.87
1	108644336	2599.05	1548.75
1	108652008	13890.9	9194.4
1	108662296	1013.55	758.044
1	108679234	454.855	437.864
1	108690890	1575.19	1361.88
1	108739438	110.142	70.701
1	108768926	1877.87	1578.68
1	108778769	2193.92	1658.48
1	108822087	21.1752	12.4775
1	108830996	4051.69	3208.8
1	108850259	4069.57	2749.61
1	108886871	335.646	247.42
1	108897369	1764.37	709.316
1	108931817	35.4095	23.9285
1	108939007	21.6641	12.992
1	108982926	266.396	218.221
1	109206612	59.1544	29.2434
1	109267383	177.522	117.532
1	109273409	206.953	86.8225
1	109331962	1867.64	1414.91
1	109342550	980.515	336.41
1	109353162	1028.95	589.248
1	109412083	264.506	616.528
1	109419257	38.0361	44.7224
1	109437511	1360.31	1042.57
1	109443693	310.862	181.476
1	109494072	361.798	350.764
1	109504698	960.337	452.381
1	109507391	404.062	403.865
1	109579616	531.415	278.416
1	111783405	27.9051	12.6804
1	111862785	21.2774	12.7321
1	111880407	2385.41	456.644
1	111930843	455.963	454.573
1	113757324	82.8475	28.0982
1	113757654	438.051	174.388
1	118075976	160.629	97.4783
1	118119417	2468.19	782.121
1	118160746	22.8059	14.1032
1	120194705	109.155	58.0944
1	120195357	1729.79	1173.13
1	120205381	194.868	169.784
1	120223067	2695.99	2445.87
1	120227153	300.742	288.058
1	120298294	177.55	245.163
1	120400438	832.719	668.601
1	120406019	1558.8	1208.45
1	120478239	3862.5	2932.67
1	120505713	1364.12	1068.74
1	120579638	3853.09	3412.63
1	120657586	3153.93	2412.96
1	120731686	575.099	592.607
1	120781193	11315.5	10599.1
1	121253010	44.5513	63.5964
1	121312166	8227.29	8725.26
1	121334128	2219.68	2737.75
1	121366871	4660.48	5264.26
1	121400304	59.6899	50.0034
1	121424153	1492.2	1526.87
1	121441598	580.205	573.57
1	121466675	468.203	417.083
1	121492128	133.252	93.0354
1	121549195	322.072	203.812
1	121572241	297.899	370.447
1	121622641	39.1384	90.999
1	121735396	338.855	280.358
1	121809289	332.749	353.659
1	121835576	596.736	719.236
1	121952010	2600.42	3184.85
1	121964037	135.383	217.029
1	121994286	7501.59	10130.1
1	122015989	10207	13803.1
1	122034112	232.983	235.756
1	122034112	298.305	311.109
1	122034112	312.02	325.948
1	122066113	3407.96	3285.29
1	122084599	401.236	341.713
1	122114803	645.024	688.31
1	122123833	1374.85	1284.34
1	122154349	3183.75	2649.57
1	122235857	646.469	488.459
1	122388820	26381	13393.1
1	122401448	461.756	288.716
1	122499132	110.51	69.3097
1	122500962	1700.01	884.182
1	122503987	10650	5144.66
1	122504499	1259.68	631.194
1	122525206	14704.4	8808.56
1	122534025	636.374	439.476
1	122542967	2164.17	2149.02
1	122630318	8921.81	4702.83
1	123145030	5358.32	5849.28
1	123201765	3439.08	3346.78
1	123229126	4001.03	3760.13
1	123257597	3567.57	3177.82
1	123372664	4708.41	3942.31
1	123387766	7290.91	6218.44
1	123406619	7978.78	5102.54
1	123419549	4204.42	3835.14
1	123453915	2667.99	1449.87
1	123458954	6671.04	4358.4
1	125118728	539.044	775.24
1	125218076	273.126	280.025
1	125704676	274.447	68.9852
1	125927302	281.283	109.469
1	125950994	323.099	279.23
1	127224571	1430.58	1367.24
1	127293066	31.963	27.3139
1	127324200	21.0087	30.9453
1	127346855	439.612	418.97
1	127392814	3195.62	2227.49
1	127471230	938.708	1024.37
1	127471230	1022.04	1061.58
1	127471230	975.18	1050.85
1	127481054	50.2249	54.1707
1	127492001	1965.57	2015.28
1	127500936	1479.48	1296.45
1	127574115	8023.91	5286.18
1	127643942	1817.58	1858.16
1	127726239	2217.13	1561.85
1	127752981	5033.04	4615
1	127768639	1604.05	1319.11
1	127776566	242.283	227.768
1	127792146	273.276	213.961
1	127811010	228.749	173.94
1	128251975	5394.53	3589.16
1	128412666	9481.07	8434.21
1	128425098	135.289	115.395
1	128543872	292.363	273.329
1	128768760	2866.47	3272.01
1	129140905	173.217	204.877
1	129261706	1210.76	644.294
1	129323413	467.361	365.993
1	129381846	198.019	159.159
1	129501733	12191.8	13999.9
1	129562531	21.3024	15.9561
1	129636562	503.56	724.511
1	129643654	3118.56	3921.53
1	129671685	6839.52	8069.76
1	129701204	329.017	508.631
1	129703358	332.359	473.065
1	129785763	723.584	883.348
1	129826946	92.0763	72.5895
1	129848643	5972.32	5700.97
1	129873091	2385.35	2920.57
1	129952652	20.5362	12.1194
1	130016408	68.3749	26.6758
1	130120180	1240.88	1183.2
1	130148809	125.301	85.9959
1	130173571	831.941	643.115
1	130222485	782.588	938.109
1	130234819	422.906	436.225
1	130250031	1882.93	2507.38
1	130279336	245.824	245.121
1	130310288	85.854	48.3166
1	130328899	120.92	204.954
1	130422255	194.261	240.617
1	130488341	5033.03	3767.39
1	131129476	99.5266	44.4438
1	131607561	98.9558	42.0549
1	131609321	20.8188	12.3688
1	132129731	135.773	36.2907
1	132171736	452.272	199.233
1	132221953	758.974	488.154
1	132263549	165.443	81.2743
1	132321559	1614.71	841.28
1	132372824	1586.2	1235.49
1	132462513	21.8818	12.8073
1	132487916	252.515	168.906
1	132505288	1615.29	1106.21
1	132532113	939.027	1068.19
1	132539634	1831.68	1385.6
1	132566757	4323.45	2711.96
1	132615629	3417.19	2726.54
1	132617459	20.3849	11.9523
1	132628658	7458.74	5376.02
1	132637247	10408.7	7206.01
1	132697485	28608.7	19575.8
1	132709335	1753.25	1529.04
1	132713241	240.728	218.393
1	132736326	40.1123	51.6771
1	132741181	9173.47	7641.88
1	132762294	1879.59	1463.91
1	132762679	593.694	483.264
1	132770924	3722.12	2052.43
1	132782403	1011.49	915.308
1	132804905	1520.69	647.043
1	132835702	9841.85	10005
1	132880285	388.929	385.647
1	132921501	20.2452	22.768
1	132979131	4051.16	5248.09
1	132988611	2388.3	3181.61
1	133006664	1471.66	1927.09
1	133024478	1139.02	1409.04
1	133029301	670.791	1165.91
1	133058105	4861.24	6014.36
1	133083434	5362.96	7164.94
1	133119047	17069.3	22763
1	133127387	2127.87	2304.36
1	133159875	11864.4	19031.5
1	133167633	15176.3	18310.4
1	133212370	270.679	274.635
1	133214641	5720.63	8273.11
1	133240990	221.856	163.142
1	133308374	899.737	820.081
1	133369416	1590.55	1951.54
1	133430377	6039.39	9226.88
1	133435773	1331.63	1249.67
1	133436952	21.7156	12.8822
1	133505192	225.109	298.836
1	133507062	2028.95	2747.68
1	133535086	508.288	565.251
1	133571965	245.181	211.88
1	133585333	10395.5	14254.8
1	133602199	4621.98	7265.71
1	133610843	4311.33	4758.63
1	133649483	17665.7	19593
1	133666620	14771.1	25086.3
1	133701175	12051.2	13237.7
1	133714037	1335.98	1770.68
1	133728458	2008.82	2145.59
1	133737705	1081.48	1125.66
1	133746700	3457.53	4096.79
1	133769409	809.527	905.005
1	133821135	1028.31	1337.16
1	133828983	336.276	377.486
1	133867210	20984	33360.4
1	133878895	5033.4	6156.53
1	133909761	184.101	271.233
1	133914372	111.288	140.128
1	133924157	730.645	898.672
1	133934229	1339.25	1619.48
1	134010238	1089.58	1353.44
1	134034105	2260.2	2721.22
1	134047823	1326.55	1852.79
1	134128845	6085.26	8415.45
1	134200005	1251.76	1663.85
1	134213704	2406.51	3289.44
1	134228414	1963.7	3527.23
1	134241040	1977.58	2882.64
1	134274822	1823.05	1291.93
1	134287290	373.147	445.287
1	134325365	496.591	686.182
1	134333819	183.258	168.757
1	134356216	3435.38	4348.23
1	134361530	81.81	55.6802
1	134371390	1655.67	1306.99
1	134379855	880.604	1144.8
1	134401585	364.718	362.962
1	134404575	296.836	363.102
1	134413647	3015.91	3444.61
1	134416355	22.8481	13.544
1	134417165	91.6943	99.7212
1	134463446	11641.7	11843.5
1	134544792	23.1323	35.893
1	134578914	91.3022	113.667
1	134644943	776.197	821.731
1	134788195	272.93	329.394
1	134819839	2735.91	3643.77
1	134905729	1367.15	645.133
1	134920914	360.625	305.344
1	134993884	13547.5	19466.6
1	135025856	74.8022	60.7983
1	135035196	4324.68	5981.22
1	135132985	33.7297	147.714
1	135160574	14705.7	22680.4
1	135169818	2977.39	3673.22
1	135199947	4938.39	6067.99
1	135210440	5755.32	7476.13
1	135215209	2692.25	3267.57
1	135225667	2254.34	2589.83
1	135250059	20917.6	25537.2
1	135258192	17644.5	21057.6
1	135269977	1768.86	1992.48
1	135276822	739.805	629.52
1	135278968	803.695	1011.04
1	135298959	3414.13	3660.17
1	135433279	6515.49	6647.18
1	135501408	480.725	699.551
1	135502201	302.555	334.613
1	135502201	279.817	309.454
1	135502201	321.756	331.473
1	135505871	360.532	364.698
1	135507175	3195.14	4178.33
1	135529059	738.586	882.577
1	135553349	1888.11	2524.07
1	135576107	26755.1	39882.1
1	135630551	882.47	1032.77
1	135715528	298.569	454.578
1	135801582	4119.04	6298.06
1	135807058	6211.59	6447.44
1	135815444	64.0833	47.7389
1	135833272	22.4457	13.5966
1	135943443	3426.97	5300.15
1	136041143	22.6551	22.3903
1	136048077	4470.01	7763.95
1	136065210	3174.56	5407.85
1	136081703	515.149	569.519
1	136096279	8641.85	10702.3
1	136122514	3471.72	5416.4
1	136145807	12934.4	18102.7
1	136188225	1517.96	1684.16
1	136243468	127.287	149.414
1	136250149	186.567	203.255
1	136254878	2240.07	3554.22
1	136267184	451.003	593.681
1	136282590	455.179	563.876
1	136304921	284.84	312.885
1	136305719	567.633	616.48
1	136308066	9107.02	13657.8
1	136318043	194.389	225.778
1	136328478	1235.05	1612.58
1	136372347	1578.25	1982.2
1	136384195	706.456	713.562
1	136392469	215.345	270.791
1	136403218	5623.46	6665.54
1	136416189	5447.45	6844.68
1	136437917	3257.85	3675.86
1	136468458	527.991	621.465
1	136528478	394.127	349.197
1	136556404	21.3801	12.6803
1	136612664	2651.45	3188.01
1	136655364	1048.41	1589.85
1	136738084	925.292	978.366
1	136783840	259.692	326.268
1	136812315	32.4296	17.6227
1	136859918	835.824	1012.85
1	136888637	784.137	1097.93
1	136987454	19.5363	11.4051
1	137005246	10685.9	15872.8
1	137020986	3909.86	5883.54
1	137034518	5492.73	9872.65
1	137040966	6447.63	10323.1
1	137052790	1569.67	2106.22
1	137063489	20290.8	26809.6
1	137125343	796.75	956.539
1	137130570	328.803	108.388
1	137154304	13469.6	14549.2
1	137159297	259.805	266.725
1	137163487	560.287	695.067
1	137179460	413.229	471.508
1	137200934	209.539	225.417
1	137209430	2701.65	2104.2
1	137228482	1743.64	2146.5
1	137240277	302.292	288.393
1	137268212	19969.6	24937.2
1	137281017	513.633	755.621
1	137281077	829.763	1073.73
1	137303122	853.394	1222.83
1	137403219	20.9866	16.5857
1	137468525	739.673	3301.95
1	137489038	2607.92	2326.58
1	137496495	380.184	441.288
1	137513216	1597.53	2428.27
1	137620379	4724.01	6210.74
1	137628878	59.4895	92.8664
1	137644409	229.821	227.643
1	137663796	3525.83	5124.26
1	137698958	315.077	422.246
1	137705001	2275.74	3737.45
1	137716092	21370.3	31632.5
1	137729663	37.6992	93.3535
1	137733404	43.3285	55.4841
1	137738685	297.446	218.414
1	137749608	511.87	587.897
1	137797625	82.2799	86.9833
1	137807112	9872.77	18013.2
1	137850370	1668.12	1893.13
1	137862421	14210.8	25387.8
1	137915464	2427.08	3578.55
1	137922083	91.6151	165.973
1	137946690	2942.78	4001.65
1	137951716	9198.86	14085.6
1	137959733	7826.34	13842.7
1	138023741	17746.3	33501.1
1	138046246	5274.66	7682.06
1	138064667	11523.5	18959.3
1	138073716	3517	4639.91
1	138113846	43.9956	32.28
1	138121582	5836.66	6068.24
1	138160795	2667.13	2409.6
1	138200997	501.719	650.232
1	138236009	2889.67	9232.73
1	138253804	38.747	75.3923
1	138313143	1180.58	1245.01
1	138336606	411.474	446.057
1	138364693	9914.66	10322.5
1	138372970	593.767	699.852
1	138412411	765.079	839.036
1	138426084	5575.55	6426.69
1	138523616	28.7532	21.2414
1	138614189	22.0153	13.1706
1	138746495	414.934	329.128
1	138794661	3930.95	2954.69
1	138904447	675.699	496.062
1	139825759	416.88	344.7
1	139864202	739.027	733.323
1	139989514	82.5809	71.455
1	140010231	190.436	262.266
1	140180654	313.25	346.387
1	140185996	97.8381	82.3811
1	140292747	123.156	152.192
1	140363855	3027.48	3590.1
1	140381319	194.848	219.895
1	140460274	25.9345	16.2846
1	140567205	180.644	176.047
1	140725188	101.835	87.2902
1	140734518	191.872	186.855
1	140738908	9514.02	8610.71
1	140857901	175.69	161.884
1	140871713	301.197	364.461
1	140894965	21.3304	12.5891
1	140949915	61.9753	25.0459
1	141002191	171.414	141.239
1	141022659	1756.32	1619.09
1	141065594	811.103	640.402
1	141209480	375.914	401.371
1	141250056	99.2659	59.6041
1	141319662	12532.1	7060.05
1	141345233	85.8021	110.588
1	141347729	458.876	636.62
1	141373298	248.419	212.242
1	141381741	4343.82	3526.53
1	141386205	901.297	614.677
1	141412907	952.862	538.37
1	141420188	21.7613	34.9037
1	141444406	798.97	617.296
1	141456656	303.651	273.514
1	141457974	240.701	100.772
1	141471909	124.871	83.4214
1	141503958	20.9634	12.3941
1	141535950	84.1452	76.2884
1	141612770	1155.66	509.541
1	141654477	176.866	119.811
1	141706262	144.324	64.2681
1	141913569	2290.61	1761.51
1	141985410	116.573	84.4273
1	141988219	252.491	197.83
1	142064886	21.6831	12.9911
1	142313859	231.734	218.2
1	142368279	22.8904	13.6151
1	142386688	1406.49	734.979
1	142488114	294.593	173.35
1	145453570	537.807	627.612
1	145489119	2172.95	3609.67
1	145489119	2196.13	3757.61
1	145489119	2187.76	3807.22
1	145490792	22.8789	30.9344
1	145496825	20.7842	12.3246
1	145496825	21.3734	12.6599
1	145496825	21.3412	12.7876
1	145581972	1025.78	870.767
1	145592177	3162.11	2838.15
1	145603527	188.457	211.939
1	145612650	21.3196	22.8162
1	145625803	7447.09	6614.58
1	145645568	662.153	668.597
1	145811967	59.7674	25.2912
1	145847461	297.731	235.695
1	145934448	282.901	255.607
1	145986288	378.154	456.448
1	145992791	570.123	467.805
1	146081496	183.723	94.2145
1	146095060	730.03	599.804
1	146504314	188.965	302.131
1	146603081	441.963	272.934
1	146622429	1478.01	482.855
1	146629419	355.547	111.029
1	146712638	21.6649	12.9991
1	148395189	29.5076	16.5814
1	148647227	677.985	720.728
1	148678716	531.901	113.821
1	148792478	28.6648	12.7996
1	149128095	609.874	842.402
1	149175873	21.6067	12.7431
1	151575469	171.85	79.336
1	151734736	35.5548	40.2315
1	151805633	28.3273	30.139
1	151868475	632.529	700.178
1	151945690	93.7398	93.9519
1	151954412	20.4206	12.0859
1	152008540	114.946	39.5333
1	152092348	88.5453	38.3149
1	152171538	240	227.568
1	152180855	3960.97	3928.3
1	152219131	210.269	204.49
1	152230174	19.9418	17.6255
1	152237456	1396.37	1132.49
1	152251027	172.869	135.629
1	152275267	141.412	133.343
1	152286227	950.663	934.94
1	152297869	20.9194	12.329
1	152303204	6165.42	8896.42
1	152354463	675.33	430.591
1	152786406	264.776	251.762
1	152820425	28.1832	25.2144
1	152912756	2306.3	2369.44
1	153130470	2110.82	2777.44
1	153189841	244.435	253.622
1	153196548	153.585	151.91
1	153210731	75.4631	65.9465
1	153238637	113.827	89.7053
1	153251386	270.851	279.042
1	153282920	225.645	228.09
1	153293963	1087.07	1063
1	153302104	58.6837	12.637
1	153307953	1177.92	1204.87
1	153324080	569.79	536.594
1	153345790	821.198	654.264
1	153443570	80.2282	22.8955
1	153566238	462.342	526.874
1	153629477	73.2848	124.648
1	153642106	21.8495	12.9487
1	153665685	2504.88	2408.69
1	153768163	192.402	119.872
1	153933259	44.3694	42.3562
1	153960656	116.394	193.787
1	154044904	21.463	12.7224
1	154167540	2304.49	2114.8
1	154223645	3872.43	3664.33
1	154232369	1004.94	1018.88
1	154248673	42.4845	49.9076
1	154273916	343.672	442.634
1	154364542	876.334	762.275
1	154366246	6131.53	4861.71
1	154471464	21.5877	13.6331
1	154491591	3279.27	3454.97
1	154602008	208.923	80.1437
1	154615736	22.6849	27.7109
1	154672800	56.6273	52.6977
1	154678876	8966.96	8963.98
1	154688256	1351.66	1693.26
1	154696105	276.55	264.548
1	154696105	240.11	234.282
1	154696105	251.205	262.088
1	154703640	20.8193	23.3376
1	154732630	73.6803	45.9962
1	154751241	2444.28	2317.13
1	154811895	233.81	95.8468
1	154875954	7567.62	10702.2
1	154999152	1514.39	1678.9
1	155020318	254.834	462.925
1	155065703	364.637	375.04
1	155132279	3487.66	3990.08
1	155161245	210.647	196.696
1	155293884	99.6198	91.6693
1	155306437	551.875	629.46
1	155314194	3144.66	3478.83
1	155330958	190.645	238.855
1	155356246	4825.13	4398.21
1	155396083	580.361	549.832
1	155408664	2061.82	2424.26
1	155468096	446.935	397.24
1	155483509	31.1456	48.5661
1	155532889	130.244	166.69
1	155544693	9323.27	10233
1	155579799	5639.5	6468.56
1	155592493	3748.91	3544.01
1	155599574	6757.56	7735.13
1	155605081	1284.01	1248.96
1	155607061	3618	4591.42
1	155646917	317.797	140.816
1	155654831	1638.27	1995.18
1	155697248	16516.3	16554.1
1	155723659	2626.45	2198.34
1	155740060	252.941	120.269
1	155746438	506.533	319.937
1	155752713	1430.44	1197.33
1	156241524	1767.88	712.602
1	156243109	1905.1	1052.18
1	156314051	1517.29	537.438
1	156583636	330.251	148.875
1	156667544	17387.4	11530.4
1	156863510	1979.77	2139.27
1	156944828	19.8133	11.4878
1	156976146	1566.15	2204.02
1	156983241	1010.36	1167.02
1	157024999	1330.16	1531.32
1	157050306	1999.97	1832.84
1	157076222	6295.23	9014.96
1	157077931	4617.83	5883.11
1	157080255	1780.28	1797.17
1	157122249	184.449	120.642
1	157126354	72.0445	88.6264
[truncated: 40,911 more rows]
