# Supplementary material for: Structural obstruction to full DNA replication in terminally differentiated skeletal muscle cells
Source: EMBO Rep. 2025 Aug 26;26(19):4633–55. doi: 10.1038/s44319-025-00554-x (PMC12508123; doi:10.1038/s44319-025-00554-x)
Supplement: Supplementary file 3 — Source data Fig. 1 [file 44319_2025_554_MOESM3_ESM.zip › Figure 1 source data/Figure 1B source data.xlsx]

## Sheet: Description
Source data for Zribi et al. Figure 1B
The sheet contains data for the entire genome, whereas Figure 1 displays only chromosome 1
"Start" indicates the starting position of the approximately 60 nt oligonucleotide representing the region on the CGH chip
Chr = chromosome
The green signal always corresponds to MBs, while the red signal originates from the cell type or condition being investigated

## Sheet: rMT exp. 1
Figure 1A, rMT exp. 1
Chr	Start	Green signal (MB)	Red signal (rMT)
1	4336501	2858.15	2911.93
1	4340069	722.713	703.352
1	4350335	595.378	664.065
1	4354213	181.594	190.106
1	4380332	69.874	69.1255
1	4481060	1747.68	1747.42
1	4488728	149.112	157.012
1	4596142	1246.32	1075.36
1	4720372	674.709	825.699
1	4763442	1144.86	848.868
1	4774026	280.033	249.215
1	4827067	203.584	209.354
1	4832737	11545.6	11627.8
1	4847397	511.365	516.274
1	4865334	499.332	390.377
1	4877911	1028.49	1066.36
1	4954832	93.2618	105.478
1	4978477	293.678	344.821
1	5072888	99.2563	103.17
1	5114484	1424.13	1304.97
1	5123165	1085.82	1048.32
1	5123165	1132.08	1075.99
1	5123165	1098.28	1058.95
1	5133801	31.2053	22.8634
1	5171962	825.159	1044.4
1	5507105	32.9482	23.828
1	5588808	4314.1	4583.81
1	5592865	329.726	265.21
1	5695149	32.6893	23.9106
1	6116280	140.556	166.399
1	6220141	33.2101	24.0625
1	6265335	760.736	864.414
1	6266591	67.2882	89.6464
1	6386996	821.535	777.898
1	6474543	687.562	626.613
1	6559112	33.2468	24.561
1	6792371	76.8798	100.117
1	7133188	30.8989	22.5334
1	7140083	32.5591	32.6531
1	7148320	804.975	735.96
1	7163008	1096.05	1187.09
1	7165651	3277.68	3122.79
1	7215491	622.383	638.595
1	7501345	96.1184	121.797
1	7507039	877.695	738.84
1	7598066	52.4471	32.7764
1	8404123	106.596	125.876
1	8772180	1073.41	1132.77
1	9351250	34.1818	25.2669
1	9525502	157.304	126.542
1	9528157	32.776	24.0359
1	9530040	388.927	195.865
1	9534273	3702.66	3428.36
1	9548746	672.076	743.34
1	9605080	1809.86	1668.99
1	9610425	248.307	256.9
1	9624569	321.932	260.134
1	9661440	72.7709	83.4606
1	9667056	210.649	258.995
1	9684442	1442.4	1250.4
1	9708839	589.164	714.971
1	9730889	29.965	25.9627
1	9735032	71.3433	69.0254
1	9850329	32.7065	23.5585
1	9869820	37.2876	36.817
1	9901825	165.067	167.372
1	9907603	2834.36	2784.53
1	9951506	130.936	132.366
1	9970830	31.1597	27.5467
1	9985179	256.911	279.02
1	10010015	2452.73	2387.34
1	10015867	2904.42	2543
1	10032650	58.52	35.692
1	10050509	42.3261	30.7307
1	10111537	1115.02	1005.44
1	10119354	552.505	634.547
1	10127815	33.7061	24.4474
1	10132675	1187.34	1117.39
1	10138635	2722.46	2440.09
1	10196094	3396.62	3143.79
1	10284017	4242.56	4869.64
1	10394511	1877.45	1666.39
1	10659478	115.663	121.849
1	10750953	931.441	906.822
1	10786196	4342.61	4974.67
1	10788718	791.152	770.53
1	10838947	453.06	452.355
1	11068196	3067.47	2305.8
1	11083731	3448.96	3211.57
1	11135206	1295.35	1160
1	11191713	143.533	203.811
1	11582677	32.5866	23.8538
1	11936153	375.627	379.808
1	11977527	570.112	584.398
1	12058442	1762.42	1489.82
1	12657644	3267.28	2888.59
1	12793089	56.7907	48.5522
1	12845267	92.2334	105.9
1	12862561	4184.2	4131.98
1	12865562	29.8788	21.8362
1	12962605	1010.25	1009.72
1	12983531	571.199	385.588
1	13124731	45.9447	45.5859
1	13151772	1830.55	1542.57
1	13284855	1663.35	1576.94
1	13557028	1802.87	1518.42
1	13572448	507.059	425.284
1	13576327	252.634	224.992
1	13612600	239.477	220.651
1	13645049	248.486	222.714
1	13670576	31.1807	31.7589
1	14097096	4521.43	3863.74
1	14168456	4718.89	4409.07
1	14194104	5155.95	5001.78
1	14310638	177.273	142.655
1	14397695	5427.02	5773.67
1	14659507	1202.14	1101.33
1	14738573	5535.08	5089.18
1	14743225	8988.08	6103.48
1	14807085	166.101	145.607
1	14851838	3545.46	3593.75
1	14870952	84.9593	104.849
1	14887048	55.871	46.8904
1	14990660	2774.03	2657
1	15681672	107.637	116.789
1	15767089	265.98	266.473
1	15801129	196.982	216.491
1	15816743	36.1841	36.0212
1	15875335	726.459	829.664
1	16013833	3682.17	3308.8
1	16067005	2194.67	1925.46
1	16074465	411.589	426.815
1	16088155	132.605	145.692
1	16105693	1742.81	1765.4
1	16116579	2299.38	2060.61
1	16161509	141.363	143.69
1	16377780	684.419	539.58
1	16494547	56.4998	55.525
1	16554506	1613.94	2037.14
1	16583151	1301.66	1140.95
1	16603495	34.7475	32.4777
1	16627787	1628.31	1537.78
1	16634957	36.4509	26.5774
1	16662236	1358.28	1315.68
1	16673682	1314.78	1240.82
1	16691382	81.0547	92.6173
1	16713068	7109.26	6127.06
1	16972334	723.222	701.65
1	16981620	31.5611	25.3663
1	17012767	305.92	317.983
1	17057204	6794.58	7112.75
1	17145144	183.557	183.237
1	17157003	471.41	448.527
1	17502434	154.452	140.612
1	17587184	5104.82	4567.1
1	17612870	164.832	190.174
1	17699169	180.28	311.048
1	17723913	813.921	790.881
1	17723913	833.487	788.996
1	17723913	797.602	759.683
1	17732787	2073.3	2051.3
1	17741507	1765.95	1653.57
1	18042506	68.5955	55.0141
1	18119306	963.778	873.963
1	18131035	320.771	323.751
1	18236428	1441.16	1324.34
1	18242049	1029.05	1119.39
1	18309838	31.2886	23.3694
1	19043449	32.9455	24.2668
1	19088306	66.3519	78.5027
1	19151217	819.86	991.802
1	19167556	515.78	446.321
1	19211665	4962.21	3691.1
1	19219796	425.137	344.189
1	19327354	30.6618	22.1761
1	19985709	69.5168	52.6882
1	20366706	2369.49	1974.21
1	20570310	390.628	410.958
1	20617171	3065	2827.17
1	20719475	100.789	114.477
1	20728664	1514.58	1162.39
1	20768359	920.566	811.213
1	20779347	6485.86	8039.34
1	20787840	80.1223	143.657
1	20794743	2703.97	2834.91
1	20804983	1873.37	1018.04
1	20881043	1376.45	1290.68
1	20886222	48.7898	36.9257
1	20903520	1088.8	1092.24
1	20946290	40.8509	43.9558
1	20960056	494.659	532.282
1	20984627	1147.03	1393.42
1	20986537	5368.55	5155.7
1	21055905	431.327	468.354
1	21208773	6414.55	6525.23
1	21213485	1418.52	1513.33
1	21221918	267.87	257.743
1	21235491	1509.35	1327.94
1	21238366	2028.18	1959.97
1	21250065	362.845	363.347
1	21270457	2147.23	1904.61
1	21280080	52.8905	56.0599
1	21329463	785.526	797.125
1	21331738	654.995	597.601
1	21391000	650.248	574.409
1	21807899	32.8843	23.7724
1	21974552	75.7983	84.4133
1	22224735	614.194	691.596
1	22275287	1502.19	1353.1
1	22293189	5189.67	4907.86
1	22325643	362.079	367.591
1	22409357	569.027	610.44
1	22599032	32.932	25.5388
1	22718120	242.426	220.751
1	22797581	709.231	699.712
1	23045698	522	600.195
1	23055515	2588.11	2120.86
1	23320760	30.4527	22.0962
1	23330253	250.365	245.179
1	23700193	201.614	187.06
1	23780116	150.733	166.245
1	23801336	336.775	333.134
1	23830690	900.955	744.879
1	23871626	761.391	901.16
1	23950408	317.973	341.484
1	23960131	1434	1580.72
1	23964789	183.94	169.543
1	23969135	313.617	256.296
1	24022217	78.9149	64.4625
1	24042364	35.9916	35.5654
1	24133849	1472.89	1104.16
1	24206567	793.315	796.802
1	24216246	409.655	434.759
1	24234233	1546.62	1501.64
1	24306538	4113.8	3799.29
1	24513961	790.987	904.975
1	24554458	456.396	485.095
1	24626690	913.496	866.359
1	24734497	32.7173	23.9533
1	24799580	148.713	151.707
1	24929819	38.4373	52.6295
1	25221308	4302.31	3106.36
1	25221308	4502.99	3388.37
1	25221308	4441.87	3363.23
1	25221826	32.3759	23.4048
1	25222210	2223.33	2840.23
1	25369877	32.3105	23.5739
1	25375994	123.172	118.783
1	25405309	33.8762	24.6469
1	25679908	634.679	644.439
1	25679938	374.782	328.398
1	25772583	1157.28	980.565
1	25775646	4692.48	3687.44
1	25775910	5159.16	4230.63
1	25776341	257.69	223.269
1	25849551	41.1273	49.0459
1	28721424	5422.95	4583.1
1	28772833	605.723	561.701
1	30618879	61.168	24.7682
1	30663125	584.659	528.674
1	30700333	182.34	141.75
1	30758594	1153.98	1091.65
1	30765224	3800.94	3355.43
1	30820171	32.5698	23.8323
1	30884871	2200.95	1886.24
1	30890423	33.8069	29.0082
1	30986464	316.815	318.66
1	31065112	122.104	155.945
1	31133900	10512.6	9411.71
1	31147770	199.111	184.814
1	31172525	363.685	302.013
1	31276269	390.181	405.659
1	32065141	228.623	149.5
1	32188445	1485.04	2277.54
1	32282630	30.1192	21.9622
1	32602335	51.4405	70.6604
1	32602425	32.1029	23.2726
1	32602588	37.1264	39.3643
1	32602588	53.0329	45.3383
1	32602588	79.4939	52.4472
1	32655697	2350	2270.78
1	32674316	197.279	187.5
1	33408619	155.196	209.376
1	33479299	32.6298	122.469
1	33615221	7132.78	6609.26
1	33617817	671.755	667.204
1	33669462	265.261	268.803
1	33682858	1960.05	1900.1
1	33690960	295.462	230.751
1	33694912	219.169	239.908
1	33704668	430.969	457.053
1	33706454	2053.3	2070.25
1	33721348	695.569	817.161
1	33753479	8896.67	8524.32
1	33758268	339.305	273.769
1	33797849	207.489	241.312
1	33808230	936.886	935.645
1	33854320	3711.51	3345.73
1	33953273	212.297	139.277
1	34099035	1278.27	1072.69
1	34241258	870.828	817.953
1	34307856	43.2827	67.0643
1	34385477	1028.79	1029.56
1	34418280	7628.86	6836.7
1	34446637	9131.69	10908.7
1	34480335	10427	10816.2
1	34497180	600.475	491.301
1	34522004	181.393	176.597
1	34523797	287.892	212.655
1	34527828	278.669	324.034
1	34531240	1778.62	2473.92
1	34608153	14222	16435.8
1	34624859	540.849	601.464
1	34638902	5341.38	5508.1
1	34702104	5551.6	6843.07
1	34751331	1901.99	3011.01
1	34757044	81.4427	106.209
1	34759406	762.547	646.735
1	34768206	6252.67	7618.86
1	34816456	6576.22	6191.44
1	34823268	48.4043	46.0318
1	34888484	802.732	871.128
1	35927955	452.051	471.188
1	36017062	166.826	181.878
1	36030951	2423.82	2539.31
1	36084573	4790.68	4636.43
1	36118001	981.252	899.204
1	36142071	6781.82	6272.75
1	36210559	5410.8	5677.92
1	36233080	97.2547	107.544
1	36256102	41.0373	41.548
1	36257991	6283.29	6554.84
1	36261080	4882.58	5544.6
1	36281226	551.17	449.411
1	36299293	1675.49	1790.54
1	36366113	1554.91	1704.64
1	36378693	1945.62	2059.46
1	36428801	3298.07	3391.88
1	36432259	2237.97	1642.12
1	36435535	209.411	167.09
1	36468608	1775.55	1840.16
1	36472139	6817.83	7585.33
1	36483590	1278.45	1763.74
1	36493175	4929.1	5466.57
1	36504987	604.266	582.5
1	36507233	801.403	793.001
1	36529987	863.057	1022.43
1	36544542	1555.48	1678.95
1	36594385	10988	11222.9
1	36628426	39.2014	50.0707
1	36637208	788.121	963.943
1	36643898	31.3121	23.0281
1	36647302	17646.2	18457.1
1	36685648	2052.12	2156.99
1	36708738	5997.17	7363.69
1	36714521	600.498	736.572
1	36756068	582.068	479.937
1	36786199	104.48	76.6333
1	36915710	13362.7	12458.1
1	36972709	1617.56	1592.99
1	36986815	682.291	636.521
1	37008128	608.478	457
1	37085826	82.4804	81.5321
1	37101918	392.809	377.752
1	37118387	5678.01	5898.78
1	37149013	31.1302	30.5656
1	37166374	5929.41	5618.01
1	37182246	2806.59	2848.23
1	37278061	9229.2	9168.49
1	37325805	69.7433	99.4321
1	37348300	2921.64	2770.77
1	37356849	865.941	851.287
1	37363143	839.773	793.575
1	37372864	167.004	208.162
1	37376010	887.523	933.493
1	37401149	80.9709	111.991
1	37455534	695.317	650.959
1	37556214	1339.92	1449.99
1	37566314	3922.88	3491.03
1	37582541	36.2034	27.502
1	37661796	54.9507	33.5939
1	37699807	308.839	403.954
1	37785859	127.819	123.377
1	37817026	3064.29	2597.19
1	37819505	1182.44	1109.07
1	37827128	145.038	151.885
1	37839111	1765.61	1722.07
1	37864149	69.005	88.3145
1	37891295	1238.73	1226
1	37929831	150.797	137.353
1	37940747	1674.73	1636.19
1	37946379	316.758	263.451
1	37952886	921.448	999.478
1	37979880	163.599	187.282
1	37991976	12999	12985.9
1	37992452	2384.78	2385.78
1	37993313	106.075	99.6853
1	38023867	53.5485	65.8939
1	38072778	707.405	720.89
1	38084962	352.55	378.946
1	38480161	946.59	908.851
1	38572614	154.231	172.247
1	38590785	61.1708	87.4254
1	38738252	78.8348	69.2091
1	38766134	83.2031	114.543
1	38810803	3106.5	2991.38
1	38822232	201.076	246.355
1	38822232	200.689	239.773
1	38822232	192.083	236.827
1	38833953	1063.69	974.947
1	38890443	274.718	240.694
1	38941630	563.125	499.62
1	38963956	3355.08	3515.71
1	39257544	1018.05	855.795
1	39307690	1641.76	1443.34
1	39316010	256.189	249.398
1	39318273	707.207	683.241
1	39391022	714.438	725.428
1	39418125	2603.78	2317.58
1	39484255	811.693	774.023
1	39490098	208.189	258.101
1	39494205	1153.88	1147.25
1	39497997	33.256	46.2966
1	39520398	1115.14	1062.29
1	39566052	401.564	367.675
1	39589651	63.349	97.8697
1	39596364	2536	2598.33
1	39856762	107.16	110.24
1	39876996	3138.01	3081.92
1	40023162	421.782	404.481
1	40029516	3197.23	3273.88
1	40059661	3847.56	4001.14
1	40159438	134.006	143.555
1	40199196	1622.96	1392.38
1	40260701	97.2057	96.0515
1	40290342	2466.89	1951.31
1	40307847	1414.84	1044.27
1	40375412	105.597	97.2713
1	40385897	346.359	356.416
1	40407668	226.667	358.2
1	40416278	224.561	234.68
1	40425574	1546.45	1407.05
1	40476033	1866.94	1698.69
1	40493296	324.714	310.47
1	40517326	7466.18	8101.1
1	40556658	129.204	145.494
1	40574139	12048.9	12598.9
1	40610341	2355.38	1896.61
1	40708147	2598.47	2275.72
1	40717005	412.747	414.607
1	40728033	3579.88	3305.58
1	40770758	776.871	601.946
1	42174916	293.428	370.469
1	42555209	4534.41	4509.34
1	42618903	318.208	289.257
1	42634736	2272.31	2108.89
1	42640657	2127.05	2326.57
1	42644982	9860.04	9638.68
1	42667078	217.472	191.106
1	42772959	757.481	790.97
1	42807024	205.21	215.189
1	42824425	1440.59	1362.68
1	42884333	280.307	216.076
1	42917294	32.784	24.0878
1	42942888	32.4241	25.5819
1	43018804	16423.3	18069.6
1	43037579	68.1339	75.9614
1	43038316	87.2343	101.915
1	43053758	2541.29	2317.83
1	43058019	791.141	850.549
1	43088162	224.289	169.257
1	43096314	1734.21	1645.36
1	43129716	835.482	699.648
1	43221199	158.966	128.775
1	43357940	31.5403	22.9463
1	43401796	3363.65	3683.49
1	43438599	4055.12	3966.15
1	43547317	1729.11	1602.99
1	43677697	218.221	265.699
1	43681750	3305.68	3392.7
1	43692752	1560.42	1561.21
1	43713019	422.908	430.012
1	43736492	2535.07	2545.82
1	43736492	2491.97	2433.47
1	43736492	2486.48	2350.11
1	43750791	116.143	137.04
1	43867201	36.3058	27.1257
1	43884741	322.063	360.948
1	43897847	2106.55	2309.07
1	43954142	1361.75	1192.41
1	43961472	585.719	467.723
1	43963858	338.554	375.693
1	44035940	207.555	185.211
1	44044389	1298.66	1153.39
1	44054587	1016.68	979.587
1	44061746	656.611	769.825
1	44073297	664.112	676.281
1	44081560	1762.31	1790.8
1	44093694	347.892	319.254
1	44122737	3116	2352.93
1	44149839	86.0363	83.35
1	44154779	695.059	784.184
1	44256106	32.0982	23.5396
1	44491446	184.647	217.913
1	44500525	33.6512	35.7672
1	44652635	86.8241	112.906
1	44702966	13287.7	11245.9
1	44754388	140.089	114.29
1	44826387	32.0047	23.1666
1	45242136	442.395	362.409
1	45256241	3534.21	3095.95
1	45289571	1119.02	1057.86
1	45397937	447.033	531.55
1	45426281	41.4859	30.4769
1	45492836	168.099	163.726
1	45695926	33.3725	24.3957
1	45745740	1641.95	1682.17
1	45759222	3551.8	4089.46
1	45808029	253.329	230.01
1	45852778	465.79	467.37
1	45862931	1181.07	1171.43
1	45965484	5526.92	5505.81
1	45968084	857.507	810.813
1	45977099	2373.73	1870.29
1	46770636	222.432	227.794
1	46790591	407.553	407.332
1	49212583	31.3219	22.6294
1	49279942	5467.49	6260.45
1	49313852	34.1853	24.5526
1	50804774	1162.81	1013.33
1	50977602	1114.44	1402.87
1	51130598	2258.67	2265.05
1	51179524	2553.89	2737.11
1	51237628	3677.53	3285.08
1	51246556	637.926	565.192
1	51277507	468.375	462.29
1	51410977	50.0892	56.8776
1	51417585	311.614	386.37
1	51468488	643.934	612.536
1	51649686	31.171	23.0909
1	51726539	1168.17	1108.95
1	51852163	327.523	287.775
1	51884306	175.892	136.939
1	51995038	601.08	598.893
1	52046369	120.606	157.694
1	52062808	473.508	420.151
1	52080125	843.139	823.144
1	52098758	44.5577	42.2721
1	52151587	33.7309	24.2323
1	52382496	4445.89	4796.54
1	52415493	2815.32	2856.56
1	52431201	228.167	275.272
1	52457344	33.527	54.1555
1	52519727	167.287	171.06
1	52581915	151.366	120.136
1	52594954	2652.85	2283.44
1	52597734	6964.94	6966.59
1	52617028	2338.65	1920.52
1	52628388	4142.05	4028.16
1	52733054	7716.22	8659.64
1	52733989	2138.63	1979.61
1	52757217	3411.12	3683.75
1	52794860	782.329	761.978
1	52829975	32.4197	24.0341
1	52870073	5065.45	4742.73
1	52876631	58.1735	58.3449
1	52895208	405.311	398.496
1	52915502	598.437	531.979
1	52996548	466.873	483.912
1	53012165	246.225	207.219
1	53114135	35.12	26.2355
1	53129757	38.7963	47.8266
1	53132454	696.123	703.047
1	53141546	73.9635	87.6899
1	53234663	743.021	566.863
1	53243664	363.522	407.951
1	53246371	537.863	590.018
1	53259482	225.244	244.249
1	53262685	1945.2	1719.44
1	53285885	593.707	603.249
1	53291727	4858.03	4710.13
1	53305981	208.162	225.509
1	53674918	164.227	126.553
1	53701639	2746.81	2467.49
1	53710508	31.3282	22.9142
1	53752948	832.389	867.441
1	53875373	292.565	293.245
1	53923409	2361.92	1869.66
1	54175741	138.827	116.813
1	54244820	197.07	246.545
1	54275995	32.4664	23.7514
1	54358787	31.9762	23.297
1	54484917	54.1527	40.9396
1	54500321	72.341	72.163
1	54560184	10355	9004.4
1	54647877	499.443	431.443
1	54826441	1914.25	1744.16
1	54900004	32.13	23.4707
1	54934930	32.6522	23.5425
1	54956787	105.566	93.9801
1	54996590	122.09	92.9938
1	54998516	209.689	214.683
1	55013569	1735.65	1820.29
1	55029832	133.761	139.561
1	55030868	135.601	148.587
1	55034938	371.905	384.826
1	55085719	333.822	306.049
1	55089664	843.838	906.291
1	55097586	146.116	168.341
1	55116175	72.1615	79.0315
1	55129542	201.24	216.354
1	55170694	2192.85	1617.62
1	55184119	33.4197	26.8833
1	55259444	462.794	532.582
1	55300209	35.1974	25.99
1	55365147	2693.58	2510.09
1	55386949	491.539	475.486
1	55493905	2780.41	2501.93
1	56581372	31.4999	37.9201
1	56734766	100.388	110.625
1	56835762	305.62	279.564
1	56862784	36.0673	23.1759
1	56980528	4486.83	3461.98
1	57308424	3608.21	4438.43
1	57324059	1234.57	1354.89
1	57324059	1441.3	1491.86
1	57324059	1397.37	1440.4
1	57326236	287.348	263.615
1	57326729	634.002	658.889
1	57351693	4916.36	4949.41
1	57361342	78.1561	45.5267
1	57646227	307.542	301.154
1	57776296	36.439	39.9977
1	57824039	3519.2	3484.69
1	57903318	474.616	474.166
1	57905152	399.429	427.989
1	57968262	3077.91	2589.61
1	57970286	335.14	324.085
1	57985972	4745.35	4005.4
1	58047116	397.734	402.652
1	58051013	1017.06	936.677
1	58116267	448.619	425.063
1	58130809	707.902	708.801
1	58178420	454.213	432.804
1	58212541	36.6577	28.6906
1	58247584	61.7031	55.4491
1	58339804	677.466	763.327
1	58355760	506.754	629.364
1	58358912	3012.44	3064.08
1	58361874	258.499	232.278
1	58375796	1146.77	1079.94
1	58387058	989.766	1087.26
1	58414297	1090.34	1032.91
1	58424829	31.2539	22.8445
1	58467450	487.782	625.392
1	58472935	1164.39	1263.87
1	58525655	793.115	772.648
1	58531612	232.394	201.206
1	58611395	7738.71	6522.29
1	58636256	4630.29	5056.74
1	58656777	32.2129	29.4934
1	58660096	69.161	78.0881
1	58697731	3044.87	3682.66
1	58702096	53.6805	69.3794
1	58750567	267.025	231.594
1	58788916	7332.58	7980.17
1	58865648	123.049	116.851
1	58880389	7422.86	6846.83
1	58909423	3939.92	3946
1	58917150	925.432	672.223
1	58921541	1689.11	1667.71
1	58934310	125.343	140.135
1	58943164	4353.89	3973.93
1	58962015	90.5961	90.183
1	58995590	1518.15	1238.4
1	59014349	502.763	509.233
1	59060427	3056.2	2845.22
1	59081358	31.7483	23.0094
1	59081358	32.4265	24.1733
1	59081358	32.1319	23.5864
1	59100333	4791.8	4563.7
1	59107501	137.107	132.667
1	59178222	232.285	241.001
1	59276279	9617.9	8653.18
1	59365584	717.312	643.378
1	59430221	32.6708	29.0099
1	59485057	1151.75	872.482
1	59535103	1326.15	1409.45
1	59612151	213.386	178.106
1	59615645	386.212	142.168
1	59635041	736.186	783.162
1	59653579	769.366	869.427
1	59746139	1872.61	1730.81
1	59749201	970.469	802.318
1	59816625	188.637	208.792
1	59859337	1184.43	1061.22
1	59928705	5757	5208.84
1	59932308	3628.81	3730.76
1	59972756	1286.15	1279.23
1	59987271	1935.13	1902.03
1	60024113	170.26	120.762
1	60030028	1420.59	1847.62
1	60053936	1309.98	1236.28
1	60088531	321.246	360.454
1	60123659	1585.05	1775.66
1	60139038	1678.9	1767.29
1	60179644	1955	1819.14
1	60221139	158.047	162.945
1	60223287	65.629	92.4494
1	60237407	290.417	336.02
1	60288841	71.8909	92.3533
1	60331807	1132.64	1343.23
1	60363432	31.0908	22.6604
1	60421728	2788.8	2436.27
1	60594986	197.419	173.322
1	60645463	1235.52	1157.11
1	60653648	1244.35	1074.58
1	60707760	7727.28	8649.62
1	60716808	2048.41	2230.03
1	60724301	1253.71	1001.92
1	60819349	1880.85	1749.12
1	60855754	267.866	292.152
1	60907386	868.915	958.599
1	60931922	1420.23	1378.71
1	60938423	4981.67	4242.63
1	60980934	1178.47	1222.08
1	61553661	1831.15	1546.2
1	61858739	32.8353	23.7448
1	61942511	513.818	536.957
1	62065525	274.099	278.439
1	62109286	111.937	117.491
1	62147528	61.5748	62.5535
1	62545354	51.7561	23.0036
1	62574339	293.92	314.55
1	62660140	226.893	283.029
1	62705953	1862.35	1971.21
1	62750641	2189.24	1994.76
1	62773421	231.751	272.78
1	62908035	203.331	223.917
1	63009202	1167.33	1186.37
1	63018186	151.179	141.808
1	63044191	285.734	222.833
1	63078029	109.778	125.487
1	63105129	31.2689	22.9237
1	63112816	3093.25	2570.49
1	63114217	2709.94	2345.59
1	63120352	643.454	655.804
1	63133347	1163.3	998.317
1	63146865	746.32	605.139
1	63212229	818.387	793.62
1	63229662	122.276	126.909
1	63245874	279.047	272.048
1	63297126	88.9881	90.5352
1	63300758	180.136	200
1	63372992	530.274	456.543
1	63411993	1886.03	2033.27
1	63502506	1623.39	1730.42
1	63528055	259.984	260.285
1	63529496	141.863	130.39
1	63610567	2966.69	2906.02
1	63633282	715.51	597.545
1	63645375	51.3917	29.7004
1	63669759	738.525	835.229
1	63686785	290.206	295.681
1	63689290	248.273	254.844
1	63698120	5636.71	4680.23
1	63843399	31.8799	23.2774
1	63898986	2592.23	2973.09
1	63966416	4015.5	4087.07
1	63968668	276.67	245.929
1	64013018	4644.99	4053.18
1	64027407	819.976	814.222
1	64122511	3277.23	3523.51
1	64367424	272.781	308.849
1	64462187	5647.69	5556.8
1	64470328	28.9444	21.1783
1	64493976	752.397	783.773
1	64534749	1988.59	2381.39
1	64534929	5654.55	6141.57
1	64536055	59.7305	74.0244
1	64548030	802.987	921.709
1	64550799	1856.19	1764.05
1	64639984	156.392	215.886
1	64668778	1077.75	1005
1	64729111	1979.14	2144.52
1	64760593	71.715	55.8541
1	64795490	6488.72	6980.88
1	64940769	47.7261	29.5837
1	64947143	2092.46	1871.11
1	64956223	1147.63	1046.22
1	64983503	229.828	256.238
1	64996099	18538.7	16506.6
1	65005803	168.016	147.718
1	65014518	1842.42	1767.7
1	65025407	247.289	320.451
1	65034644	6087.12	6637.75
1	65042288	1176.45	1526.58
1	65056785	266.285	251.167
1	65093401	1901.33	1933.97
1	65112080	144.072	138.373
1	65119120	53.6397	69.926
1	65137017	88.1006	90.1908
1	65199509	5610.16	5473.8
1	65225118	2835.56	2923.98
1	65271333	1554.03	1470.37
1	65306554	273.755	328.625
1	65357180	483.549	458.213
1	65858470	177.544	196.265
1	65862545	729.152	942.916
1	66101678	210.985	170.808
1	66131106	606.514	608.593
1	66184865	1825.52	1686.63
1	66375645	1165.78	1135.86
1	66392788	59.5575	45.7742
1	66402641	114.107	95.9661
1	66438229	244.58	281.488
1	66619900	2471.1	2154.4
1	66629729	32.7236	23.8844
1	66631972	1176.35	1020.67
1	66645499	31.6317	25.1447
1	66646051	31.6836	22.7885
1	66711129	31.1715	22.4768
1	66726250	31.6002	59.4835
1	66745542	160.96	172.554
1	66764322	31.1463	22.8737
1	66790674	114.51	145.806
1	66867441	3155.26	1989.6
1	66870841	3406.2	2583.01
1	66874130	1800.8	1406.51
1	66905603	33.6131	24.8713
1	66934915	1279.8	1259.87
1	66942528	103.43	108.425
1	66990581	469.462	430.018
1	67101543	141.074	168.34
1	67129746	2016.49	2026.13
1	67147276	364.416	514.68
1	67188681	2606.02	2382.34
1	67996301	221.078	212.391
1	68004703	467.271	512.526
1	68023264	784.008	852.019
1	68281780	35.8577	43.7835
1	68469937	85.2355	108.97
1	68524922	53.2509	36.2682
1	68579418	202.706	163.849
1	69422696	33.2878	23.8696
1	69561599	164.128	151.27
1	69585117	336.854	354.118
1	69599036	109.242	87.2962
1	69617318	95.8371	81.4024
1	69624536	496.433	492.826
1	69806356	989.271	947.368
1	70214651	1434.91	1440.25
1	70710848	320.053	331.318
1	70784014	4090.18	3591.59
1	70852938	3559.29	3335.82
1	70962928	319.837	334.654
1	70980852	179.965	163.383
1	71025129	1990.84	1848.72
1	71097386	31.5121	23.328
1	71180397	822.822	815.782
1	71215875	79.8572	60.4695
1	71263512	476.665	436.8
1	71334893	188.611	185.858
1	71405476	218.345	216.816
1	71491366	5567.43	4362.32
1	71512329	211.594	225.462
1	71518757	1945.72	1844.45
1	71578606	1758.69	1714.77
1	71594058	272.62	260.456
1	72040807	277.892	327.622
1	72103928	122.357	67.0767
1	72139315	31.958	23.071
1	72174808	176.751	202.685
1	72200645	6960.09	6480.3
1	72215410	528.979	472.745
1	72218225	934.623	882.915
1	72225350	69.5879	97.6682
1	72267840	4591.33	4448.38
1	72328050	2675.43	2186.17
1	72335937	7865.42	6615.75
1	72361164	4262.91	5050.97
1	72404825	2540.13	2468.32
1	72488159	742.972	710.179
1	72533919	1898.84	2581.39
1	72566303	2187.55	2925.96
1	72568671	1212.26	1279.23
1	72603301	734.595	721.28
1	72632149	32.1187	49.6623
1	72645850	2017.18	1800.25
1	72761927	10235.5	9931.66
1	72784526	3862.81	3408.52
1	72794561	2660.26	2763.32
1	72803044	2639.31	2067.03
1	72897168	1404.39	1405.88
1	72948373	3408.4	4931.33
1	73455348	32.6061	23.8845
1	73461118	6136.66	4881.28
1	73792156	527.161	817.926
1	73847249	15035.2	16642.2
1	73865657	1789.5	1905.61
1	73910312	9379.24	9203.9
1	73929733	1872.5	2210.29
1	74093752	3780.88	3440.08
1	74127289	274.493	300.032
1	74184308	495.805	562.33
1	74192193	254.23	330.035
1	74211624	1280.56	1570.84
1	74212751	3734.01	4408.71
1	74213048	561.994	687.071
1	74230342	1152.02	1836.84
1	74235417	648.425	755.293
1	74255750	1952.65	2148.47
1	74281968	1417.84	1366.68
1	74286017	7543.12	6871.63
1	74309225	4778.96	4461.19
1	74313433	12537.8	12503.1
1	74327203	9310.28	10902
1	74348280	6096.7	7235.74
1	74357153	757.036	995.206
1	74371294	2992.47	2979.47
1	74452090	205.553	218.703
1	74460847	1251.68	1003.28
1	74477576	4907.01	4797.12
1	74495345	1860.79	1639.74
1	74499640	112.278	80.3125
1	74499729	1038.04	1040.37
1	74518474	3489.54	3750.08
1	74526940	351.068	414.348
1	74554807	1083.67	1038.65
1	74565305	210.446	174.642
1	74565305	184.417	180.888
1	74565305	201.547	190.808
1	74569804	2113.13	2072.71
1	74603639	103.284	140.013
1	74620963	6732.21	6619.72
1	74631248	333.846	353.161
1	74653285	248.835	249.473
1	74655654	6394.87	5924.54
1	74658883	1759.09	1375.73
1	74709362	289.568	288.229
1	74715077	1400.18	1928.1
1	74730009	367.201	401.339
1	74733223	337.52	294.814
1	74748369	1514.7	1488.84
1	74786855	7511.32	9142.89
1	74790843	7185.98	6621
1	74816592	7911.88	7320.49
1	74824307	1479.98	1752.85
1	74840128	2821.28	3106.22
1	74856927	1652.51	1657.12
1	74866383	2858.84	3430.06
1	74878514	131.386	171.74
1	74914278	585.801	604.932
1	74978512	2104.76	2063.65
1	75005071	1325.06	1318.05
1	75010199	157.368	188.115
1	75018306	595.953	703.499
1	75025310	3666.88	4770.09
1	75030446	6478.16	7301.92
1	75052882	7886.45	9217.96
1	75053477	7511.04	7395.27
1	75054000	3744.17	5162.92
1	75057492	11083	14458.4
1	75064382	6715.06	8352.76
1	75078569	3655.06	3713.43
1	75085989	15608.3	17107
1	75091448	2462.52	2370.48
1	75098381	2588.74	2700.62
1	75103360	3464.33	4320.21
1	75122401	12142.5	14155.5
1	75130225	6431.45	7176.99
1	75155334	70.9576	84.9346
1	75191716	1308.54	1321.65
1	75245297	8280.85	7284.39
1	75251335	122.006	155.859
1	75303349	379.836	381.214
1	75315285	2128.65	2654.41
1	75339907	99.422	116.939
1	75352262	294.193	316.212
1	75357688	360.979	726.592
1	75363856	4301.15	5160.23
1	75374297	1942.82	3364.25
1	75382120	3087.61	3465.6
1	75383579	5172.99	5781.7
1	75389939	879.607	861.223
1	75406467	3881.84	3574.31
1	75420001	2011.5	1941.99
1	75431437	7315.04	10616.2
1	75434237	5820.61	9192.64
1	75444253	8950.74	9710.57
1	77250758	33.5433	24.8582
1	77252070	8102.39	7623.78
1	77284346	3255.41	2405.72
1	77402591	112.222	90.7451
1	77885735	55.8042	67.0066
1	77986079	44.6055	60.417
1	78046025	128.788	123.978
1	78098468	1560.18	1664.9
1	78243344	5746.35	5512.87
1	78284854	210.938	237.498
1	78302623	620.364	511.841
1	78371111	1147.94	848.025
1	78379901	1258.46	1127.73
1	78453571	3637.98	2769.24
1	78472229	49.0594	52.7349
1	78539329	798.72	787.055
1	78580368	437.672	369.283
1	78608641	3110.28	2387.37
1	78695949	3152.38	2642.11
1	78696743	14750	13677.2
1	78698944	169.086	220.245
1	78699813	1625.31	1369.14
1	79227821	2695.06	2775.74
1	79314044	6589.89	6702.7
1	79340115	93.8912	112.923
1	79450491	81.8823	66.0733
1	79498553	362.227	361.375
1	79522818	2443.97	2757.52
1	79557152	246.472	183.461
1	79628204	2464.69	2217.87
1	79639381	1340.73	1235.88
1	79654794	2264.01	2667.02
1	79656252	33.1855	37.3627
1	79658648	3319.42	3419.29
1	79678507	6637.46	5239.59
1	79689654	1882.34	1698.65
1	80034107	710.142	721.325
1	80083271	5121.77	3681.91
1	80092198	7525.42	8313.01
1	80144185	274.975	281.438
1	80146235	44.7783	51.9507
1	80156382	182.109	197.543
1	80339960	3582.56	3372.49
1	80377426	1233.2	1302.12
1	80428778	947.573	1180.09
1	80471537	2558.9	2064.73
1	80484849	1110.75	948.648
1	80527287	1573.29	1784.43
1	80589805	100.349	75.678
1	80855432	2673.03	2939.82
1	80945307	31.9488	22.9954
1	81072486	32.8491	23.9326
1	81219350	51.1504	54.6908
1	81229388	666.719	563.117
1	81568374	727.692	753.204
1	81619103	1695.29	1531.83
1	81624087	400.625	252.395
1	81903467	211.242	220.331
1	82112775	2703.45	2454.55
1	82113525	62.2045	59.845
1	82115710	2516.46	2429.02
1	82150842	962.749	2277.89
1	82191618	32.2124	35.1021
1	82197678	357.989	377.26
1	82232394	2118.05	2163.58
1	82325621	416.797	442.932
1	82327694	305.497	335.476
1	82328202	96.7208	135.687
1	82328202	103.58	123.353
1	82328202	119.19	117.845
1	82329018	459.976	459.503
1	82340833	1141.26	995.043
1	82387993	7615.35	7136.09
1	82414756	880.974	686.77
1	82447564	661.995	612.489
1	82485876	341.49	373.796
1	82511523	31.9216	23.2974
1	82598478	1831.08	1778.3
1	82601586	1621.29	1540.23
1	82610120	80.8523	83.1283
1	82629519	95.7525	109.103
1	82635985	1216.63	1083.01
1	82639291	7779.95	7961.07
1	82690551	775.688	800.926
1	82721716	601.97	652.981
1	82737406	71.1247	60.7139
1	82793096	32.1336	23.0992
1	82827727	24281.2	24191.4
1	82830908	597.76	684.115
1	82858514	2095.88	2225.28
1	82901703	4994.38	4765.46
1	82914418	1899.75	2171.59
1	82937307	5967.99	5266.86
1	82997731	1815.09	1851.11
1	83009679	3956.65	3886.46
1	83058308	43.0186	46.1081
1	83088361	1090.66	777.506
1	83095155	35.0663	25.8858
1	83144632	805.12	812.069
1	83178995	787.786	864.903
1	83200663	200.42	177.575
1	83234715	217.603	223.52
1	83308356	335.591	324.099
1	83387523	3376.11	2929.52
1	83832904	74.8734	44.4336
1	83975125	1618.95	1360.86
1	84104953	8547.07	6428.6
1	84228295	372.423	336.465
1	84515606	494.656	396.86
1	84571514	2278.25	2229.59
1	84616103	95.3456	61.1906
1	84636177	1757.51	1689.39
1	84647535	630.262	626.823
1	84721496	104.414	79.9618
1	84740724	569.24	530.3
1	84785081	211.776	164.745
1	84791527	7467.58	9048.92
1	84814190	5986.31	5572.33
1	87512276	884.742	795.376
1	87517290	479.5	509.625
1	87532659	381.513	360.739
1	87550171	13273.9	11458
1	87557720	32.7825	23.6362
1	87626036	341.931	227.892
1	87658264	167.3	153.933
1	87673542	237.968	261.033
1	87731559	19345	15732.7
1	87739754	572.552	642.827
1	87762754	7793.4	6274.81
1	87767501	756.227	753.365
1	87853194	4294.21	3879.24
1	87884694	2765.25	2663.48
1	87895646	379.894	495.873
1	87923162	2070.53	1850.64
1	87933580	225.82	210.064
1	87942248	762.137	714.555
1	87968455	1966.87	1969.94
1	87991183	118.715	114.613
1	88106572	3503.49	2988.9
1	88136439	2853.51	3117.67
1	88183757	468.113	507.77
1	88193533	898.729	913.713
1	88196651	312.564	278.74
1	88217473	9624.47	8710.88
1	88258151	3765.28	4075.1
1	88377832	5631.33	5980.65
1	88403888	1737.79	1734.95
1	88417906	3780.15	4207.68
1	88420475	11116.8	11478.4
1	88437427	1278.01	1153.53
1	88498885	8665.2	8231.68
1	88522639	627.234	737.356
1	88585385	33.6794	24.3776
1	88868093	336.905	384.308
1	88885761	170.982	184.204
1	88921004	604.143	613.341
1	88935886	7911.41	8684.75
1	88956231	4707.12	5343.52
1	88982112	3118.6	4095.77
1	88983384	4140.72	5619.9
1	88984353	1746.21	1493.34
1	89030059	13144.5	16642.7
1	89038897	2362.45	3230.58
1	89038897	2425.84	3212.29
1	89038897	2404.78	3200.95
1	89041142	195.735	258.378
1	89042754	3720.38	5501.64
1	89046503	2577.01	2889.87
1	89063910	90.8562	113.621
1	89119742	155.089	117.88
1	89134768	32.565	23.6875
1	89157164	377.291	445.144
1	89159542	654.478	536.046
1	89195337	292.009	291.27
1	89264749	351.558	340.625
1	89273176	644.26	594.14
1	89285900	530.388	563.678
1	89304496	5447.9	7839.7
1	89336742	338.786	354.061
1	89371911	900.913	725.697
1	89390743	12423.4	13417
1	89405686	34.5686	25.572
1	89422866	3563.15	4910.94
1	89428553	8401.22	9840.5
1	89522864	2158.68	2063.31
1	89551557	536.139	524.26
1	89591203	822.8	732.521
1	89617440	3845.27	3383.53
1	89640120	772.206	724.961
1	89656784	1458.76	1660.34
1	89676072	914.685	1028.26
1	89693789	899.389	944.956
1	89696557	403.407	404.347
1	89771400	315.929	250.859
1	89781334	2910.59	3073.07
1	89796476	4778.82	5079.95
1	89841392	88.9111	82.3968
1	89997451	728.67	799.152
1	90035904	81.0465	57.1523
1	90091242	9394.9	11602.6
1	90100520	833.126	882.293
1	90104935	636.055	721.782
1	90198360	3898.55	3226.1
1	90210881	2619.97	2598.51
1	90242283	1430.87	2421.29
1	90257550	4452.07	4174.07
1	90277509	432.237	415.89
1	90331167	12101.1	10594.2
1	90336295	387.802	393.842
1	90487731	9810.44	10189
1	90515512	65.2845	89.0205
1	90532090	31.8252	29.7029
1	90570760	48.1196	21.5883
1	90840699	148.726	95.4434
1	90906708	1052.27	1047.57
1	90923524	10440.5	10887.1
1	91009266	47.2741	47.5977
1	91230363	576.305	606.449
1	91288763	3151.5	3599.85
1	91290786	2734.41	2730.43
1	91722193	160.473	222.765
1	91759381	1989.23	1797.86
1	91800025	35.6938	27.0886
1	91837063	11774.7	10628.8
1	91905065	1968.14	1876.51
1	91945338	48.7653	60.6994
1	91976001	6716.32	6253.05
1	91988901	1525.91	1831.62
1	92042604	3728.16	3457.12
1	92046708	37.797	29.1767
1	92070728	2745.89	2345.37
1	92137909	191.136	212.564
1	92352552	3517.15	3939.67
1	92433605	8677.04	9144.83
1	92442831	11397.7	10674.7
1	92461221	1800.11	1672.2
1	92505758	6387.2	5371.76
1	92508063	4262.79	4001.06
1	92510024	464.316	498.79
1	92595028	580.432	499.836
1	92606649	5078.09	5244.42
1	92623768	9083.72	8911.13
1	92632871	5379.19	4734.54
1	92641105	2540.54	2169.39
1	92644110	1116.21	1073.24
1	92652704	4809.92	4648.45
1	92734857	522.805	504.288
1	92754188	194.899	191.245
1	92764949	2469.69	2255.87
1	92788531	220.26	293.466
1	92789923	698.842	981.733
1	92792316	6452.8	5079.08
1	92827233	1195.79	1223.3
1	92851484	8526.53	8535.61
1	92999408	2280.09	2151.53
1	93020673	2803.59	2969.9
1	93032278	3517.52	3296.31
1	93040881	370.166	375
1	93055569	669.536	635.43
1	93085081	1425.38	1611.18
1	93101351	34.8263	33.3705
1	93135665	7288.56	6595.14
1	93141137	2715.86	2711.01
1	93151285	126.218	123.668
1	93184076	8101.57	11060.2
1	93189810	3718.37	5699.63
1	93204229	4808.23	4785.61
1	93217606	2386.45	2752.36
1	93224400	3310.1	4262.39
1	93241896	239.155	285.177
1	93250921	918.192	932.497
1	93263618	3491.15	3302.33
1	93279850	3663.79	4404.64
1	93293027	7848.64	7808.97
1	93345610	4055.69	4407.73
1	93356296	2595.69	2197.66
1	93373031	341.53	371.239
1	93388247	2872.16	2840.45
1	93447648	676.548	585.871
1	93660448	5182.57	4870
1	93678296	5962.2	5347.09
1	93749913	1158.44	1195.83
1	93776543	3857.13	4206.73
1	93852236	31.1811	25.072
1	93915092	97.0861	89.2308
1	93999179	3475.6	3745.55
1	94062513	165.499	220.283
1	94252895	88.3396	91.3247
1	94288131	4582.9	5931.28
1	94295201	2027.48	2751.15
1	94310124	2243.07	2813.79
1	94341567	2229.51	2312.58
1	94404226	2698.01	3037.78
1	94419348	1673.65	2399.61
1	94424560	119.968	190.414
1	94427864	4153.13	4977.02
1	94429635	1438.31	1283.63
1	94437170	2555.33	3250.07
1	94440481	85.8786	66.6343
1	94448020	7340.78	7301.4
1	94474848	14976.1	16845.4
1	94531512	2627.53	2408.3
1	94651828	30.5434	39.8308
1	94663518	6570.1	7911.54
1	94682184	8354.36	8269.56
1	94689569	2980.95	4252.37
1	94701342	1618.8	3358.81
1	94732964	3757.68	4461.93
1	94738236	1407	1922.12
1	94739427	480.754	582.981
1	94750942	1801.96	1854.8
1	94771158	543.446	760.774
1	94778246	8391.71	8626.9
1	94805383	781.169	724.469
1	94811451	5430.31	6745.27
1	94842640	6663.03	6614.65
1	94872065	6755.09	7844.99
1	94891162	2830.57	2916.15
1	94966004	8158.57	8305.35
1	94982451	11473.8	12225.2
1	95053061	3420.38	4014.29
1	95056078	74.5039	83.1471
1	95074200	947.409	1117.05
1	95126688	418.395	380.774
1	95132117	3297.43	3043.94
1	95139289	1592.33	1719.3
1	95155907	6305.58	6179.38
1	95170020	21675.5	21782.4
1	95174795	184.128	184.58
1	95197296	77.4823	65.5002
1	95211332	171.141	151.708
1	95233865	6332.61	7115.25
1	95257988	2003.53	2163.57
1	95286343	1365.79	1378.08
1	95314966	388.833	368.473
1	95319521	45.3032	55.0979
1	95335925	87.7	73.698
1	95358958	400.057	413.005
1	95433840	5912.81	4503.76
1	95452300	271.417	270.678
1	95455919	3855.68	4479.73
1	95467752	648.143	641.375
1	95518445	439.61	412.034
1	95523028	387.231	377.368
1	95535810	513.7	501.753
1	95573313	185.572	180.352
1	95587077	978.257	996.593
1	95598647	454.926	407.103
1	95616289	1974.79	1919.83
1	95624258	2442.64	3228.69
1	95637379	4423.79	4416.66
1	95652166	60.1936	59.2791
1	95841836	1399.16	1478.28
1	95844317	4473.49	4770.45
1	95858444	8945.74	8874.82
1	95874850	9242.42	9885.89
1	95881995	624.095	603.885
1	95958164	34.3906	25.598
1	97069874	462.891	436.82
1	97155732	224.498	226.804
1	97165191	64.5196	46.1557
1	97229743	297.645	239.01
1	97415101	225.075	291.98
1	97447172	618.573	643.17
1	97497588	7230.55	6793.63
1	97533469	1082.95	887.453
1	98651595	354.792	333.921
1	98691542	598.96	843.8
1	98752386	31.4081	23.0315
1	98795766	3160.91	2940.73
1	98892870	87.4082	79.6703
1	98918339	120.697	138.522
1	99411847	5906.56	4874.44
1	99474975	1717.38	1823.13
1	99483741	6687.23	6628.91
1	99534259	180.055	185
1	99538040	1128.7	1024.22
1	99574516	2446.07	2293.5
1	99607740	228.953	185.531
1	99615449	623.571	597.721
1	99626717	41.3543	49.1982
1	99923541	112.026	112.445
1	99924803	152.231	142.368
1	100004963	653.795	661.752
1	100315210	31.0422	22.9043
1	100330171	96.5574	119.548
1	100380365	125.179	100.837
1	101893802	254.993	272.466
1	101932847	71.0188	100.735
1	102080101	516.91	522.693
1	102228199	315.061	347.54
1	102336477	509.805	421.502
1	106592792	34.0505	26.4547
1	106680053	217.687	174.542
1	106720819	729.207	671.747
1	106720819	736.775	695.405
1	106720819	727.32	664.396
1	106822770	1571.39	1426.32
1	106905886	920.592	985.865
1	107061961	155.533	192.715
1	107111480	5515.57	5119.55
1	107147420	595.819	509.127
1	107184745	2454.77	2239.09
1	107188912	182.857	204.08
1	107282285	48.038	32.2543
1	107288429	4840.24	3897.87
1	107347013	7249.13	6552.09
1	107381205	126.414	157.46
1	107452710	78.2255	71.9419
1	107494785	201.517	194.316
1	107573636	513.216	564.921
1	107595821	64.3424	53.796
1	107621603	901.208	887.273
1	107652547	781.393	832.647
1	107847367	3674.33	3320.49
1	107859811	1865.86	1855.72
1	107866713	92.3213	60.5617
1	107993907	5775.61	6054.42
1	108059109	1364.58	1378.06
1	108221679	664.562	728.113
1	108224902	1202.77	1141.28
1	108281431	2005.93	1634.36
1	108379478	344.773	336.702
1	108386071	5007.67	5973.04
1	108575306	2891.87	2276.31
1	108582978	11960	11800.2
1	108593266	1569.59	1437.89
1	108610204	478.738	500.596
1	108621860	1903.08	1527.16
1	108670408	91.8795	72.395
1	108699896	2841.07	2850.42
1	108709739	2125.11	2099.53
1	108753057	32.2575	23.4849
1	108761966	5489.07	5330.52
1	108781229	5552.8	5707.82
1	108817841	452.954	442.725
1	108828339	2790.03	2286.01
1	108862787	97.5356	115.866
1	108869977	31.8445	23.3333
1	108913896	330.892	317.985
1	109137582	40.1228	51.6969
1	109198353	176.42	165.806
1	109204379	375.556	395.59
1	109262932	3402.24	3870.16
1	109273520	819.69	999.387
1	109284132	2056.69	2120.16
1	109343053	238.203	425.283
1	109350227	67.4362	71.7401
1	109368481	1822.22	1806.72
1	109374663	826.756	785.082
1	109425042	522.442	491.416
1	109435668	1409.61	1293.64
1	109438361	519.715	570.017
1	109510586	1051.01	890.676
1	111714375	32.5792	23.8895
1	111793755	31.2566	23.1317
1	111811377	2108.99	1763.38
1	111861813	443.719	516.468
1	113688294	107.65	109.947
1	113688624	399.296	476.098
1	118006946	294.543	300.299
1	118050387	331.649	427.622
1	118091716	63.7584	69.3947
1	120125674	440.871	314.993
1	120126326	4102.69	3145.12
1	120136350	98.9084	312.932
1	120154036	3727.44	3938.41
1	120158122	236.601	258.317
1	120229263	102.801	88.6258
1	120331407	684.086	777.946
1	120336988	1503.54	1359.03
1	120409208	3923.86	3636.33
1	120436682	1730.61	1411.89
1	120510607	3649.4	3868.18
1	120588555	3011.07	2501.32
1	120662655	915.322	847.224
1	120712162	9692.34	9156.02
1	121183979	96.1984	107.385
1	121243135	11253.4	11117.2
1	121265097	2526.05	2469.95
1	121297840	3766.74	3576.76
1	121331273	44.8282	34.6745
1	121355122	1392.22	1294.51
1	121372567	420.455	385.13
1	121397644	480.132	498.902
1	121423097	87.3266	84.9719
1	121480164	384.444	340.03
1	121503210	359.12	363.356
1	121553610	31.6759	46.9971
1	121666365	323.334	302.865
1	121740258	444.455	473.501
1	121766545	861.382	903.097
1	121882979	2924.35	2508.36
1	121895006	271.089	338.305
1	121925255	7732.38	7394.48
1	121946958	1679	1928.35
1	121965081	667.353	644.403
1	121965081	691.833	749.133
1	121965081	675.309	654.04
1	121997082	4361.66	3653.75
1	122015568	370.977	307.413
1	122045772	415.214	427.794
1	122054802	386.993	388.146
1	122085318	4186.5	4084.49
1	122166826	2555.13	2728.77
1	122319789	15310.4	14137.8
1	122332417	243.201	132.757
1	122430101	238.963	312.383
1	122431931	1454.33	1386.98
1	122434956	6510.29	7308.63
1	122435468	1576.92	1762.21
1	122456175	10528.6	10313.6
1	122464994	317.262	332.669
1	122473936	2514.03	2456.28
1	122561287	9157.36	9782.59
1	123075999	7487.09	8107.57
1	123132734	4258.68	3974.01
1	123160095	4135.5	4178.13
1	123188566	4070.46	3296.43
1	123303633	2674.71	2835.53
1	123318735	6738.25	6334.96
1	123337588	7382.08	6799.02
1	123350518	1732.01	1824.8
1	123384884	2882.69	2268.65
1	123389923	4134.51	4450.04
1	125049697	6141.2	5120.15
1	125149045	746.956	716.53
1	125635645	343.861	305.756
1	125858271	822.591	880.411
1	125881963	1073.15	1042.71
1	127155540	2035.63	2411.77
1	127224035	84.5556	83.6905
1	127255169	57.3811	46.4149
1	127277824	621.61	712.072
1	127323783	5005.56	4072.11
1	127402199	1349.22	1182.47
1	127402199	1304.87	1215.55
1	127402199	1289.5	1149.31
1	127412023	55.7802	56.9453
1	127422970	4310.33	3788.49
1	127431905	2345.9	2186.61
1	127505084	2868.28	3339.14
1	127574911	2461.22	2594.36
1	127657208	2176.36	1985.83
1	127683950	6296.73	6382.39
1	127699608	2303.96	2036.49
1	127707535	761.893	697.316
1	127723115	226.848	254.257
1	127741979	222.023	228.891
1	128182944	7001.24	5276.31
1	128343635	6230.47	6185.06
1	128356067	87.0122	64.6854
1	128474841	311.221	299.421
1	128699729	4341.84	4385.87
1	129071874	118.019	118.22
1	129192675	1084.86	889.087
1	129254382	816.121	529.882
1	129312815	174.307	172.707
1	129432702	2675.02	3009.04
1	129493500	45.0725	26.0193
1	129567531	568.37	477.153
1	129574623	2553.13	2559.33
1	129602654	1504.66	1706.73
1	129632173	447.132	460.401
1	129634327	406.991	424.519
1	129716732	1075.54	1011.06
1	129757915	110.737	136.759
1	129779612	6682.91	6393.94
1	129804060	2740.53	2592.43
1	129883621	31.0835	22.8652
1	129947377	113.314	128.167
1	130051149	1794.92	1322.94
1	130079778	236.977	242.638
1	130104540	654.206	597.717
1	130153454	529.284	441.591
1	130165788	909.242	739.39
1	130181000	2869.3	3403.69
1	130210305	237.066	230.618
1	130241257	136.806	146.015
1	130259868	297.354	336.847
1	130353224	562.272	459.341
1	130419310	3336.05	2728.63
1	131060445	153.069	156.125
1	131538530	123.234	132.936
1	131540290	32.029	23.4957
1	132060700	235.98	225.062
1	132102705	517.419	453.715
1	132152922	1384.07	1503.48
1	132194518	272.39	248.972
1	132252528	2482.63	2040.25
1	132303793	2573.98	2406.22
1	132393482	33.6264	24.1453
1	132418885	393.491	390.931
1	132436257	1987.26	1711.58
1	132463082	1051.77	1195.24
1	132470603	2490.96	1942.91
1	132497726	5802.24	4560.04
1	132546598	2909.68	3413.82
1	132548428	31.5339	25.2879
1	132559627	7841.51	8801.81
1	132568216	9297.92	9168.1
1	132628454	6020.16	6920.79
1	132640304	2723.3	2730.63
1	132644210	156.808	149.136
1	132667295	32.5101	30.7195
1	132672150	8897.55	9986.57
1	132693263	2046.94	1917.97
1	132693648	706.464	654.847
1	132701893	5153.19	5500.16
1	132713372	1685.88	1626.47
1	132735874	1090.5	743.431
1	132766671	11807.8	10694
1	132811254	1092.21	1069.35
1	132852470	31.2209	22.8994
1	132910100	2455.01	2645.21
1	132919580	1068.11	1323.13
1	132937633	1923.82	1645.53
1	132955447	1351.66	1332.56
1	132960270	677.387	819.895
1	132989074	5434.71	5581.67
1	133014403	5612.02	5539.64
1	133050016	5807.12	8524.54
1	133058356	3281.47	2848.31
1	133090844	2254.44	3213.42
1	133098602	11407.3	13279
1	133143339	182.159	177.16
1	133145610	3688.64	3965.84
1	133171959	242.388	211.024
1	133239343	1621.22	1510.78
1	133300385	2161.89	2060.56
1	133361346	4238.49	4741.45
1	133366742	1137.46	1268.84
1	133367921	32.7288	23.6323
1	133436161	189.558	208.557
1	133438031	2881.55	2467.82
1	133466055	578.263	423.522
1	133502934	573.355	635.021
1	133516302	7104.35	8610.35
1	133533168	5252.49	6000.63
1	133541812	6646.27	6757.79
1	133580452	23204	22199.5
1	133597589	4003.08	4044.91
1	133632144	6734.18	7159.71
1	133645006	1742.74	1616.98
1	133659427	1942.45	1914.65
1	133668674	850.74	817.548
1	133677669	4467.85	4030.09
1	133700378	953.584	885.075
1	133752104	1211.29	1275.88
1	133759952	1170.66	1315.23
1	133798179	10667.2	14389.1
1	133809864	4665.17	4849.35
1	133840730	249.561	286.477
1	133845341	121.795	122.967
1	133855126	835.923	698.005
1	133865198	2085.87	1980.58
1	133941207	1104.93	941.983
1	133965074	894.298	899.261
1	133978792	215.611	327.825
1	134059814	1901.99	2346.89
1	134130974	1202.33	948.644
1	134144673	2676.49	2682.11
1	134159383	573.03	654.38
1	134172009	2227.31	2117.15
1	134205791	1915.5	1788.07
1	134218259	208.968	264.035
1	134256334	453.684	422.577
1	134264788	156.871	137.853
1	134287185	3730.71	3319.76
1	134292499	64.3511	87.7174
1	134302359	3100.51	2115.56
1	134310824	1090.06	977.792
1	134332554	221.952	186.204
1	134335544	340.583	359.863
1	134344616	4238.34	4104.48
1	134347324	34.1421	24.9959
1	134348134	58.4842	61.2602
1	134394415	7100.62	8875.35
1	134475761	107.105	70.7033
1	134509883	207.082	273.431
1	134575912	797.542	835.649
1	134719164	90.4322	96.7292
1	134750808	2717.49	2488.53
1	134836698	1771.26	1930.33
1	134851883	232.281	218.852
1	134924853	9448.66	10705.5
1	134956825	141.858	107.547
1	134966165	4677.65	4421.27
1	135063954	47.9295	38.7273
1	135091543	3947.94	5603.47
1	135100787	3255.88	3324.43
1	135130916	4961.76	4999.98
1	135141409	6135.44	6541.75
1	135146178	3532.95	3437.8
1	135156636	2161.2	2061.83
1	135181028	4858.48	6990.1
1	135189161	14075.2	15264.7
1	135200946	1689.28	1854.53
1	135207791	987.366	1118.19
1	135209937	197.944	263.3
1	135229928	3585.14	3595.88
1	135364248	5530.85	5786.05
1	135432377	861.905	867.436
1	135433170	342.508	395.638
1	135433170	417.156	427.836
1	135433170	425.117	438.219
1	135436840	362.332	294.275
1	135438144	2444.05	1230.38
1	135460028	991.77	845.031
1	135484318	1963.33	1762.56
1	135550385	758.618	743.161
1	135635362	372.551	337.199
1	135721416	4647.38	4539.07
1	135726892	6026.03	5621.99
1	135735278	174.901	248.373
1	135753106	33.1072	24.5069
1	135863277	677.898	826.56
1	135960977	32.9101	23.7545
1	135967911	1986.91	1732.32
1	135985044	1208.04	1130.44
1	136001537	576.06	642.562
1	136016113	10844.5	11611.8
1	136042348	3293.19	3761.42
1	136065641	12136.4	10691.3
1	136108059	1576.28	1392.17
1	136163302	459.336	418.515
1	136169983	269.719	227.863
1	136174712	3273.06	3288.96
1	136187018	124.787	162.704
1	136202424	463.574	469.524
1	136224755	249.249	287.316
1	136225553	790.878	783.277
1	136227900	7813.75	8775.84
1	136237877	184.542	161.217
1	136248312	2163.58	2182.41
1	136292181	1936.41	1651.36
1	136304029	815.035	679.922
1	136312303	185.897	197.725
1	136323052	6676.59	6243.72
1	136336023	7233.57	6802.13
1	136357751	3878.68	3248.13
1	136388292	828.724	898.407
1	136448312	994.5	1032.53
1	136476238	32.4289	23.6923
1	136532498	1947.6	2036.31
1	136575198	514.138	544.866
1	136657918	795.952	692.105
1	136703674	159.208	148.207
1	136732149	47.82	46.228
1	136779752	702.215	670.622
1	136808471	500.05	555.915
1	136907288	30.4979	27.825
1	136925080	12425.9	12038.8
1	136940820	5331.01	5645.01
1	136954352	4489.47	5676.92
1	136960800	5736.12	6508.06
1	136972624	1011.7	1017.5
1	136983323	13017.3	11682.3
1	137045177	1322.68	1374.33
1	137050404	158.69	182.103
1	137074138	13543.6	12604.8
1	137079131	277.344	210.146
1	137083321	605.879	501.303
1	137099294	327.292	346.32
1	137120768	115.388	160.808
1	137129264	4989.63	5292.27
1	137148316	1593.83	1457.65
1	137160111	178.591	171.362
1	137188046	15957.3	15751.9
1	137200851	508.173	571.385
1	137200911	1021.24	1097.33
1	137222956	1461.22	1141.43
1	137323053	32.0354	23.3483
1	137388359	825.463	915.161
1	137408872	2762.36	3504.83
1	137416329	322.947	320.168
1	137433050	1610.81	1266.91
1	137540213	5212.71	5027.03
1	137548712	32.7232	35.7481
1	137564243	198.831	216.968
1	137583630	4280.37	4366.72
1	137618792	173.659	180.787
1	137624835	2350.39	2240.18
1	137635926	9144.17	12152.2
1	137649497	33.4843	33.2353
1	137653238	32.436	36.121
1	137658519	384.335	384.798
1	137669442	1347.34	1449.31
1	137717459	261.407	202.288
1	137726946	8760.38	8341.1
1	137770204	2042.34	2127.43
1	137782255	5195.08	6521.39
1	137835298	3687.68	3843.17
1	137841917	327.402	401.832
1	137866524	2355.21	2419.5
1	137871550	8070.01	8586.14
1	137879567	644.212	837.769
1	137943575	3085.52	4033.03
1	137966080	5270.89	5839.02
1	137984501	3126.31	3269.9
1	137993550	3212.7	3453.88
1	138033680	117.674	128.297
1	138041416	2404.49	2977.25
1	138080629	3678.47	4837.26
1	138120831	645.077	588.143
1	138155843	326.22	459.321
1	138173638	62.9489	93.5501
1	138232977	1066.31	1045.87
1	138256440	528.98	456.698
1	138284527	10713.1	8403.78
1	138292804	1354.3	1349.85
1	138332245	375.932	356.712
1	138345918	3982.94	4426.93
1	138443450	33.6276	24.5549
1	138534023	32.3341	23.3933
1	138666329	597.557	615.719
1	138714495	5349.25	4308.86
1	138824281	1295.77	1241.52
1	139745593	503.383	413.073
1	139784036	1073.93	936.169
1	139909348	232.703	235.705
1	139930065	236.169	306.375
1	140100488	446.124	461.494
1	140105830	110.676	116.45
1	140212581	207.937	189.926
1	140283689	5233.91	4631.8
1	140301153	524.103	560.5
1	140380108	36.5572	28.4557
1	140487039	573.639	574.693
1	140645022	129.757	203.561
1	140654352	253.943	271.082
1	140658742	5681.97	5049.8
1	140777735	168.084	145.256
1	140791547	210.463	217.01
1	140814799	31.921	23.3461
1	140869749	36.5042	36.5494
1	140922025	141.678	144.728
1	140942493	2422.71	2387.42
1	140985428	1446.82	1081.41
1	141129314	695.434	613.51
1	141169890	52.059	68.0254
1	141239496	8547.35	8859.16
1	141265067	373.33	388.977
1	141267563	891.818	810.916
1	141293132	262.898	300.602
1	141301575	7192.07	7080.49
1	141306039	1098.57	948.75
1	141332741	1486.64	1207.59
1	141340022	32.5841	58.1681
1	141364240	1120.45	998.049
1	141376490	584.99	698.437
1	141377808	105.28	90.1055
1	141391743	243.553	275.591
1	141423792	31.2425	22.9133
1	141455784	68.8967	69.1731
1	141532604	205.998	271.732
1	141574311	304.034	346.992
1	141626096	168.547	205.862
1	141833403	3716.86	4069.25
1	141905244	168.311	230.131
1	141908053	303.293	285.066
1	141984720	31.6219	22.9678
1	142233693	498.946	584.486
1	142288113	34.0141	24.9721
1	142306522	2776.68	2116.02
1	142407948	457.625	432.779
1	145368658	1045.47	1387.85
1	145404207	4412.88	5217.83
1	145404207	4482.38	5317.11
1	145404207	4529.54	5281.52
1	145405880	76.376	150.25
1	145411913	32.0365	23.4717
1	145411913	32.5483	23.8609
1	145411913	31.3992	23.2972
1	145497060	1299.05	1366.44
1	145507265	3760.02	3393.03
1	145518615	365.055	365.469
1	145527738	53.7901	45.3662
1	145540891	5553.5	4895.69
1	145560656	794.771	759.175
1	145727055	153.829	118.074
1	145762549	260.825	218.534
1	145849536	567.131	706.497
1	145901376	587.83	638.145
1	145907879	1410.41	1714.75
1	145996584	223.917	214.228
1	146010148	1740.82	1898.83
1	146419402	491.391	436.134
1	146518169	750.755	752.3
1	146537517	1910.56	1658.36
1	146544507	517.075	496.447
1	146627726	31.6165	23.0524
1	148310277	31.0271	24.0638
1	148562315	1162.74	1303.52
1	148593804	948.275	854.445
1	148707566	31.3041	22.9735
1	149043183	350.123	468.676
1	149090961	32.5517	23.8274
1	151490557	183.921	176.082
1	151649824	104.493	114.448
1	151720721	55.5177	38.9266
1	151783563	1025.21	1161.12
1	151860778	124.647	98.8755
1	151869500	31.4976	23.0757
1	151923628	36.6476	32.7215
1	152007436	81.3097	92.7006
1	152086626	382.571	363.249
1	152095943	8976.01	9458.16
1	152134219	324.899	304.301
1	152145262	31.1214	39.3827
1	152152544	2300.69	2494.6
1	152166115	323.445	332.131
1	152190355	333.621	282.38
1	152201315	1437.79	1466.64
1	152212957	31.4287	23.0171
1	152218292	583.393	908.942
1	152269551	1572.71	836.791
1	152701494	368.518	354.141
1	152735513	32.1326	23.2357
1	152827844	2183.25	2195.06
1	153045558	3107.24	2829.45
1	153104929	98.7343	112.291
1	153111636	163.674	165.809
1	153125819	75.0655	60.9076
1	153153725	418.23	402.644
1	153166474	346.017	328.374
1	153198008	281.078	203.981
1	153209051	1019.96	906.929
1	153217192	32.3914	32.0307
1	153223041	1051.84	905.732
1	153239168	687.535	620.433
1	153260878	1949.45	2116.77
1	153358658	53.0702	41.9916
1	153481326	576.868	542.988
1	153544565	92.657	79.5043
1	153557194	32.9524	23.6891
1	153580773	2637.16	2141.8
1	153683251	227.682	234.782
1	153848347	42.1021	28.1872
1	153875744	42.8645	44.8563
1	153959992	32.4551	23.6882
1	154082628	2360.18	2829.39
1	154138733	5595.92	5123.63
1	154147457	1187.91	1187.99
1	154163761	31.8295	66.0866
1	154189004	336.882	348.917
1	154279630	1278.46	1077.55
1	154281334	4276.51	3884.82
1	154386552	32.6242	23.8
1	154406679	3261.33	2701.89
1	154517096	98.4176	83.1093
1	154530824	32.7008	24.537
1	154587888	84.7127	132.981
1	154593964	675.886	954.763
1	154603344	2123.26	1774.23
1	154611193	463.389	433.159
1	154611193	474.328	431.671
1	154611193	444.436	432.991
1	154618728	31.7276	23.5666
1	154647718	185.031	194.385
1	154666329	2125.93	2155.8
1	154726983	129.488	132.667
1	154791042	9092.25	8209.21
1	154914240	1471.75	1323.34
1	154935406	295.098	261.482
1	154980791	131.563	150.983
1	155047367	4159.75	3526.41
1	155076333	378.825	365.96
1	155208972	100.076	119.611
1	155221525	899.198	900.363
1	155229282	5793.19	5143.31
1	155246046	303.953	330.69
1	155271334	6717.35	5562.56
1	155311171	884.707	751.08
1	155323752	2404.5	2100.09
1	155383184	485.725	479.686
1	155398597	77.6577	93.817
1	155447977	158.775	199.593
1	155459781	8276.82	6947.65
1	155494887	4962.58	5299.66
1	155507581	3491.16	3151.93
1	155514662	6941.82	6923.39
1	155520169	1718.75	1689.92
1	155522149	4256.4	4462.91
1	155562005	400.432	428.294
1	155569919	1750.63	1518.08
1	155612336	5446.29	6567.53
1	155638747	3413.37	3073.97
1	155655148	515.881	372.363
1	155661526	307.902	326.022
1	155667801	2189.36	2286.76
1	156156612	3076.82	2788.46
1	156158197	2491.77	2111.16
1	156229139	1649.32	1390.84
1	156498724	203.567	218.415
1	156582632	4239.35	4940
1	156778598	2449.38	2119.48
1	156859916	30.2864	22.2336
1	156891234	2009.14	1798.42
1	156898329	1566.25	1308.35
1	156940087	1493.23	1291.81
1	156965394	2273.93	2280.41
1	156991310	935.687	1420.54
1	156993019	5094.39	5170.9
1	156995343	2351.44	2408.79
1	157037337	313.264	315.794
1	157041442	170.525	126.691
1	157171757	110.818	101.361
[truncated: 40,851 more rows]
