# Supplementary material for: Structural obstruction to full DNA replication in terminally differentiated skeletal muscle cells
Source: EMBO Rep. 2025 Aug 26;26(19):4633–55. doi: 10.1038/s44319-025-00554-x (PMC12508123; doi:10.1038/s44319-025-00554-x)
Supplement: Supplementary file 3 — Source data Fig. 1 [file 44319_2025_554_MOESM3_ESM.zip › Figure 1 source data/Figure 1C source data.xlsx]

## Sheet: Description
Source data for Zribi et al. Figure 1C
The sheet contains data for the entire genome, whereas Figure 1 displays only chromosome 1
"Start" indicates the starting position of the approximately 60 nt oligonucleotide representing the region on the CGH chip
Chr = chromosome
The green signal always corresponds to MBs, while the red signal originates from the cell type or condition being investigated

## Sheet: rMT exp. 2
Figure 1B, rMT exp. 2
Chr	Start	Green signal (MB)	Red signal (rMT)
1	4336501	1916.69	2958.64
1	4340069	306.534	351.632
1	4350335	381.07	471.555
1	4354213	110.049	161.4
1	4380332	58.5813	68.5088
1	4481060	998.634	928.988
1	4488728	86.3643	86.8372
1	4596142	1383.41	1528.43
1	4720372	682.337	655.289
1	4763442	719.242	735.42
1	4774026	174.453	80.6377
1	4827067	267.988	273.394
1	4832737	8296.34	8769.93
1	4847397	388.96	430.684
1	4865334	298.601	328.718
1	4877911	420.396	412.156
1	4954832	59.5684	54.5149
1	4978477	319.395	328.1
1	5072888	154.704	177.332
1	5114484	1061.58	1231.73
1	5123165	819.043	963.588
1	5123165	806.324	996.234
1	5123165	796.606	997.061
1	5133801	58.4915	24.8188
1	5171962	250.771	261.026
1	5507105	21.5643	17.4704
1	5588808	4512.84	4665.5
1	5592865	177.791	263.649
1	5695149	19.3184	15.555
1	6116280	349.964	439.392
1	6220141	21.8949	17.7617
1	6265335	871.818	1053.25
1	6266591	90.247	107.838
1	6386996	478.071	671.459
1	6474543	438.232	470.509
1	6559112	25.2653	17.5598
1	6792371	69.9417	73.3135
1	7133335	19.5648	16.3329
1	7140230	65.6336	59.8212
1	7148467	313.111	271.455
1	7163155	1345.36	1551.04
1	7165798	2071.12	2481.32
1	7215638	326.519	396.564
1	7501492	82.2961	118.725
1	7507186	595.589	801.746
1	7598213	59.1689	20.9342
1	8404270	50.2461	114.986
1	8772327	438.521	592.833
1	9356117	22.2582	18.0338
1	9530369	189.742	162.802
1	9533024	23.246	15.6793
1	9534907	196.966	641.962
1	9539140	2984.94	2537.18
1	9553613	756.691	785.612
1	9609947	1145.02	834.196
1	9615292	204.48	247.972
1	9629436	425.528	368.756
1	9666307	51.029	56.4612
1	9671923	133.602	229.76
1	9689309	1196.26	1042.59
1	9713706	435.03	438.185
1	9735756	73.2189	19.2363
1	9739899	45.547	70.1809
1	9855196	33.8608	23.8924
1	9874687	23.7992	19.2965
1	9906692	101.379	109.338
1	9912470	1664.3	1635.46
1	9956373	73.611	54.7329
1	9975697	20.4206	20.2856
1	9990046	308.486	293.945
1	10014882	1661.25	1708.61
1	10020734	1676.66	1469.62
1	10037517	19.1527	16.0736
1	10055376	65.6677	43.9344
1	10116404	720.399	792.319
1	10124221	436.584	431.741
1	10132682	21.6459	17.5356
1	10137542	536.831	495.829
1	10143502	1513.46	1815.97
1	10200961	2719.95	2755.54
1	10288884	6110.58	7730.51
1	10399378	1281.02	1356.2
1	10664345	83.8476	123.518
1	10755820	521.344	636.404
1	10791063	1218.68	1047.67
1	10793585	501.352	516.27
1	10843814	639.179	551.854
1	11073063	1805.66	1721.58
1	11088598	2794.89	3570.73
1	11140073	787.516	796.694
1	11196580	146.389	233.357
1	11587544	19.0189	15.3019
1	11941020	244.606	306.031
1	11982394	307.369	386.738
1	12063309	1120.57	1409.03
1	12662511	2429.05	2664.43
1	12797956	47.395	40.9903
1	12850134	161.116	111.36
1	12867428	3491.86	3327.07
1	12870429	19.3994	15.4925
1	12967472	604.012	1003.04
1	12988398	379.802	307.83
1	13129598	30.4334	51.6706
1	13156639	1507.08	1559.97
1	13289722	1597.23	1335.56
1	13561895	1764.26	1727.95
1	13577315	503.925	433.662
1	13581194	175.696	135.717
1	13617467	174.531	205.714
1	13649916	376.635	388.924
1	13675443	20.168	22.5829
1	14101963	3000.64	2912.42
1	14173323	4117.82	4168.45
1	14198971	4550	4589.38
1	14315505	127.635	147.179
1	14402562	11030.3	16151.5
1	14664374	1287.8	1805.01
1	14743440	7283.83	6771.78
1	14748092	8735.71	6836.91
1	14811952	84.6623	107.928
1	14856705	17331.8	17776.4
1	14875819	21.2535	42.0212
1	14891915	52.8386	33.0381
1	14995527	1694.44	2034.87
1	15686539	157.323	122.141
1	15771956	178.796	274.69
1	15805996	47.6328	27.6831
1	15821610	23.9465	20.0553
1	15880202	3704.86	3905.6
1	16018700	2947.69	3123.8
1	16071872	1695.31	1788.14
1	16079332	254.59	246.609
1	16093022	36.246	52.5676
1	16110560	909.547	1065.91
1	16121446	1398.17	1164.8
1	16166376	78.9312	68.5734
1	16382647	529.984	550.215
1	16499414	61.3519	15.5254
1	16559373	1409.69	2237.23
1	16588018	536.92	551.425
1	16608362	57.1746	49.7569
1	16632654	932.421	945.355
1	16639824	20.9106	20.4536
1	16667103	1401.81	1576.07
1	16678549	467.985	435.46
1	16696249	44.9608	49.2914
1	16717935	6962.96	6643.63
1	16977201	489.377	623.15
1	16986487	18.32	14.6696
1	17017634	195.67	219.622
1	17062071	4605.29	6086.75
1	17150011	138.944	219.176
1	17161870	263.437	392.141
1	17507301	140.72	209.079
1	17592051	3667.82	4273.13
1	17617737	87.488	133.177
1	17704036	198.265	212.242
1	17728780	903.346	979.436
1	17728780	868.612	949.785
1	17728780	918.094	970.775
1	17737654	1341.27	1568.31
1	17746374	1169.95	1373.71
1	18047373	161.085	70.6174
1	18124173	576.659	692.249
1	18135902	192.549	214.149
1	18241295	1081.04	915.466
1	18246916	603.565	584.7
1	18314705	20.334	16.7325
1	19048316	21.0264	17.0043
1	19093173	80.3119	71.538
1	19156084	423.518	426.593
1	19172423	487.94	518.007
1	19216532	3820.33	3622.3
1	19224663	396.09	300.897
1	19332221	18.8844	14.8491
1	19990639	43.5198	24.9681
1	20371636	1641.77	1180.2
1	20575240	412.463	668.108
1	20622101	1858.94	1949.41
1	20724405	69.9542	95.4073
1	20733594	1807.11	1688.83
1	20773289	677.301	684.727
1	20784277	3654.96	4064.68
1	20792770	48.5328	63.5966
1	20799673	2063.03	2200.36
1	20809913	3827.78	4518.58
1	20885973	1121.14	899.87
1	20891152	104.985	34.5406
1	20908450	831.257	848.73
1	20951220	59.9756	51.7862
1	20964986	382.44	480.34
1	20989557	1815.67	1815.7
1	20991467	10075	10755.6
1	21060835	425.205	485.061
1	21213703	4634.37	4654.36
1	21218415	431.844	525.911
1	21226848	194.934	132.982
1	21240421	688.136	702.516
1	21243296	1307.74	1516.85
1	21254995	332.554	425.881
1	21275387	1631.2	1892.97
1	21285010	81.9687	78.8637
1	21334393	864.7	897.342
1	21336668	463.384	427.877
1	21395930	481.046	666.317
1	21812829	22.2694	18.1412
1	21979482	79.7397	35.5227
1	22229665	112.76	119.491
1	22280217	1103.44	1398.13
1	22298119	3020.43	3143.03
1	22330573	272.269	285.185
1	22414287	396.275	396.549
1	22651596	20.5458	16.607
1	22770684	57.3197	82.6533
1	22850145	158.741	231.356
1	23098262	404.815	550.481
1	23108079	1923.33	1763.31
1	23373324	18.877	16.6262
1	23382817	151.7	176.962
1	23752757	241.008	266.515
1	23832680	34.138	58.4231
1	23853900	284.572	218.744
1	23883254	454.771	478.504
1	23924190	574.216	736.312
1	24002972	237.363	189.894
1	24012695	726.282	629.443
1	24017353	126.979	133.896
1	24021699	200.173	170.335
1	24074781	67.767	75.5761
1	24094928	25.9089	18.0414
1	24186413	744.214	821.203
1	24259131	479.532	397.834
1	24268810	366.112	376.728
1	24286797	1145.33	952.92
1	24359102	3441.89	3703.08
1	24566525	854.413	717.44
1	24607022	390.781	442.916
1	24679254	957.746	916.434
1	24846795	19.3153	15.5517
1	24911879	60.6936	87.6062
1	25042118	53.4718	80.5631
1	25333607	3024.17	2745.2
1	25333607	3363.24	2934.65
1	25333607	3325.31	2989.74
1	25334125	19.8305	15.9029
1	25334509	3150.05	2663.76
1	25482176	19.217	15.3688
1	25488293	89.3157	83.4576
1	25517608	21.6136	32.795
1	25792207	245.399	324.206
1	25792237	275.577	360.514
1	25884882	801.53	725.57
1	25887945	3271.36	2887.56
1	25888209	3140.35	3439.05
1	25888640	124.245	105.986
1	25961850	49.3192	33.0674
1	28833723	5530.4	6008.07
1	28885132	393.187	483.229
1	30731178	71.6703	50.9285
1	30775424	400.999	378.276
1	30812632	139.038	138.601
1	30870893	716.138	756.834
1	30877523	3105.61	3399.28
1	30932470	19.1185	15.3497
1	30997170	991.737	860.908
1	31002722	24.8632	34.1605
1	31098763	157.484	162.841
1	31177411	80.7427	106.055
1	31246199	5989.15	6822.84
1	31260069	181.62	189.254
1	31284824	282.038	245.496
1	31388568	251.641	469.444
1	32177440	257.447	163.094
1	32300744	1139.72	2475.84
1	32394929	25.1714	18.5587
1	32714634	49.824	94.406
1	32714724	19.3127	21.7721
1	32714887	48.8921	44.268
1	32714887	75.8079	51.7733
1	32714887	59.4606	47.8713
1	32767996	1358.56	1556.35
1	32786615	366.965	300.868
1	33520918	82.9888	59.57
1	33591598	19.076	15.3456
1	33727520	5606.9	4212.17
1	33730116	680.447	777.538
1	33781761	240.423	146.841
1	33795157	1839.73	1642.4
1	33803259	265.748	332.489
1	33807211	188.498	172.236
1	33816967	361.236	340.826
1	33818753	1697.65	1142.07
1	33833647	951.498	707.947
1	33865778	7043.91	4957.92
1	33870567	368.152	236.145
1	33910148	156.83	122.521
1	33920529	455.176	351.245
1	33966619	2050.75	1154.3
1	34065572	147.263	138.597
1	34211334	1100.63	743.748
1	34353557	627.206	813.958
1	34420155	63.4832	76.3188
1	34497776	664.904	660.899
1	34530579	5056.12	4929.64
1	34558936	32249.7	28400.9
1	34592634	6323.25	6520.2
1	34609479	538.842	726.515
1	34634303	131.607	114.101
1	34636096	148.722	285.502
1	34640127	168.084	269.822
1	34643539	13172.6	13102
1	34720452	24969.4	28019.2
1	34737158	974.125	1115.59
1	34751201	3626.77	4824.81
1	34814403	12480.6	15640.9
1	34863630	9810.99	10149.2
1	34869343	158.359	147.745
1	34871705	423.308	427.079
1	34880505	6171.02	6988.41
1	34928755	10881.9	9055.31
1	34935567	70.2012	58.3691
1	35000783	2298.47	1998.48
1	36040254	437.326	476.408
1	36129361	157.49	204.788
1	36143250	1638.1	1769.89
1	36196872	3993.6	4790.92
1	36230300	697.417	792.872
1	36254370	6108.58	6298.99
1	36322858	3877.56	4817.83
1	36345379	132.025	129.129
1	36368401	60.1736	53.3331
1	36370290	3873.57	4459.2
1	36373379	10013.2	8250.37
1	36393525	410.601	496.394
1	36411592	1224	1195.32
1	36478412	1520.19	1273.28
1	36490992	1655.25	1838.28
1	36541100	3467.73	3796.2
1	36544558	1418.25	1323.82
1	36547834	116.071	77.99
1	36580907	3326.51	3169.17
1	36584438	5484.28	5852.26
1	36595889	4934.1	4195.17
1	36605474	2744.25	2611.72
1	36617286	623.431	736.239
1	36619532	245.638	298.27
1	36642286	721	737.689
1	36656841	2823.19	2692.7
1	36706684	14234.1	11065.8
1	36740725	57.3559	53.8539
1	36749507	4561.59	4074.26
1	36756197	142.003	29.7189
1	36759601	17466	17341.3
1	36797947	10695.4	11930.9
1	36821037	19928.2	21574.6
1	36826820	306.645	266.8
1	36868367	539.268	577.555
1	36898498	212.754	191.164
1	37028009	15771.8	15888
1	37085008	989.2	901.32
1	37099114	751.471	794.981
1	37120427	205.595	200.181
1	37198125	79.1778	67.3918
1	37214217	490.741	587.528
1	37230686	17187.2	16119.2
1	37261312	45.5361	28.8275
1	37278673	10714.7	10710.6
1	37294545	1794.46	1846.57
1	37390360	7691.29	7036.27
1	37438104	132.64	140.47
1	37460599	3461.3	3435.92
1	37469148	1265.69	1074.03
1	37475442	563.136	775.744
1	37485163	149.009	136.601
1	37488309	1016.06	951.35
1	37513448	103.769	94.9891
1	37567833	239.918	259.15
1	37668513	1141.74	1153.1
1	37678613	3728.61	4032.99
1	37694840	24.2085	35.7541
1	37774095	30.0063	35.3535
1	37812106	128.68	119.864
1	37898158	77.6885	64.4369
1	37929325	2207.62	2556.99
1	37931804	1356.25	1507.12
1	37939427	125.139	132.375
1	37951410	1610.51	2029.15
1	37976448	28.6469	17.6078
1	38003594	1049.11	1252.49
1	38042130	112.518	79.2134
1	38053046	1257.38	1293.42
1	38058678	297.511	328.442
1	38065185	542.836	523.932
1	38092179	208.109	282.839
1	38104275	16639.2	18651.3
1	38104751	3645.96	4451.08
1	38105612	58.8076	24.7533
1	38136166	57.732	63.1822
1	38185077	589.8	612.997
1	38197261	178.871	246.066
1	38592460	2250.23	1998.27
1	38684913	254.334	110.065
1	38703084	59.7063	113.339
1	38850551	120.19	94.4587
1	38878433	37.5395	56.2867
1	38923102	2157.44	2810.31
1	38934531	88.2791	111.277
1	38934531	104.9	107.086
1	38934531	90.9564	108.005
1	38946252	910.709	759.819
1	39002742	49.8283	36.0782
1	39053929	392.673	521.68
1	39076255	3353.49	3998.28
1	39369843	905.937	992.985
1	39419989	1288.84	1311.74
1	39428309	262.563	265.707
1	39430572	669.216	799.784
1	39503321	323.168	351.911
1	39530424	2116.93	2133.53
1	39596554	658.326	636.83
1	39602397	257.069	331.606
1	39606504	824.559	957.141
1	39610296	22.2298	17.8673
1	39632697	858.175	814.923
1	39678351	125.855	108.527
1	39701950	271.068	113.306
1	39708663	1911.53	1561.87
1	39969061	155.837	187.29
1	39989295	3214.03	2415.43
1	40135461	322.319	354.541
1	40141815	2542.93	2812.11
1	40171960	3014.96	3235.13
1	40271737	107.638	105.329
1	40311495	1072.09	1360.29
1	40373000	176.197	210.347
1	40402641	1613.8	1876.52
1	40420146	713.815	723.623
1	40487711	109.089	161.289
1	40498196	268.586	377.871
1	40519967	385.029	691.859
1	40528577	100.626	84.2649
1	40537873	1080.45	1285.69
1	40588332	1001.25	1106.58
1	40605595	1133.3	1181.85
1	40629625	4287.09	5418.33
1	40668957	85.0282	135.265
1	40686438	13321.4	13394.1
1	40722640	2071.7	1861.85
1	40820446	2482.28	2242.01
1	40829304	360.575	471.935
1	40840332	2465.43	2994.37
1	40883057	381.39	429.146
1	42287215	249.81	201.328
1	42667508	8799.54	9695.17
1	42731202	261.658	316.174
1	42747035	1927.86	2243.05
1	42752956	1278.55	1911.43
1	42757281	6676.29	6834.75
1	42779377	185.912	150.737
1	42885258	485.431	780.25
1	42919323	195.195	172.189
1	42936724	931.714	997.423
1	42996632	252.41	187.22
1	43029593	20.2085	16.2906
1	43055187	19.3646	15.5158
1	43131103	12409.6	13953.3
1	43149878	24.7671	52.3657
1	43150615	64.6088	89.9529
1	43166057	1989.22	2299.43
1	43170318	837.977	932.297
1	43200461	235.459	238.651
1	43208613	1281.22	1407.38
1	43242015	486.446	676.771
1	43333498	144.842	168.384
1	43470239	70.3518	15.2975
1	43514095	2545.73	3258.78
1	43550898	2607.02	3106.79
1	43659616	1098.89	1064.58
1	43789996	349.25	312.251
1	43794049	2649.53	2903.69
1	43805051	940.912	1259.15
1	43825318	499.037	498.898
1	43848791	1461.18	1724.39
1	43848791	1410.84	1693.1
1	43848791	1285.75	1585.45
1	43863090	84.3043	112.371
1	43979500	20.3937	16.3467
1	43997040	224.405	243.243
1	44010146	3814.88	3472
1	44066441	985.99	1011.63
1	44073771	200.214	315.203
1	44076157	187.043	180.039
1	44148239	149.238	120.683
1	44156688	938.5	942.589
1	44166886	686.314	728.748
1	44174045	369.999	413.887
1	44185596	426.356	555.055
1	44193859	1010.36	940.569
1	44205993	292.561	290.329
1	44235036	1743.31	2407.91
1	44262138	61.5326	65.1215
1	44267078	304.363	369.237
1	44368405	63.3833	16.3757
1	44603745	120.762	132.399
1	44612824	21.8568	18.0315
1	44764934	58.0155	67.7836
1	44815265	10529.5	11724
1	44866687	113.812	134.467
1	44938686	19.8132	15.9119
1	45354435	225.399	277.967
1	45368540	1733.57	1973.45
1	45401870	324.386	259.624
1	45510236	312.365	387.779
1	45538580	20.6656	18.1498
1	45605135	106.505	145.832
1	45808225	21.9593	17.8126
1	45858039	1034.68	879.435
1	45871521	4352.04	4800.66
1	45920328	148.987	155.176
1	45965077	376.147	357.869
1	45975230	720.225	919.297
1	46077783	4407.9	4857.27
1	46080383	887.65	1008.93
1	46089398	1632.19	1765.4
1	46882935	186	225.047
1	46902890	144.722	129.594
1	49324882	19.0871	15.0795
1	49392241	4514.31	4167.81
1	49426151	46.9742	17.0643
1	50917073	489.412	826.797
1	51089901	475.785	824.753
1	51242897	1668.09	1840.12
1	51291823	2862.94	2911.89
1	51349927	2593.49	2624.29
1	51358855	352.966	241.989
1	51389806	279.092	311.654
1	51523276	54.1282	74.8184
1	51529884	102.559	97.8105
1	51580787	443.944	587.328
1	51761985	32.155	16.8169
1	51838838	630.086	662.191
1	51964462	265.001	273.102
1	51996605	175.472	161.802
1	52107337	436.793	437.101
1	52158668	145.268	157.851
1	52175107	293.618	232.86
1	52192424	584.337	623.639
1	52211057	58.6866	19.9931
1	52263886	21.2417	17.2258
1	52494795	2327.21	2572.88
1	52527792	3297.15	3288.79
1	52543500	235.986	267.829
1	52569643	32.2731	26.4339
1	52632026	116.461	121.362
1	52694214	137.435	172.44
1	52707253	1961.35	1903.64
1	52710033	9379.93	7504.2
1	52729327	1822.01	2048.11
1	52740687	5959.68	6099.62
1	52845353	12787.1	10844.2
1	52846288	959.822	820.896
1	52869516	3428.14	3646.99
1	52907159	654.186	559.365
1	52942274	21.4773	16.0721
1	52982372	6061.89	6031.27
1	52988930	57.6391	23.6592
1	53007507	403.967	305.818
1	53027801	395.824	527.847
1	53108847	447.721	411.056
1	53124464	177.301	175.061
1	53226434	25.5169	18.6629
1	53242056	51.8716	52.8478
1	53244753	579.654	779.895
1	53253845	72.8789	112.955
1	53346962	696.366	453.494
1	53355963	208.042	208.513
1	53358670	166.894	179.191
1	53371781	329.502	280.147
1	53374984	1302.79	1578.17
1	53398184	359.254	409.47
1	53404026	3694.56	4270.85
1	53418280	266.291	247.762
1	53787217	59.0502	99.1526
1	53813938	1636.26	2221.79
1	53822807	18.4171	14.7886
1	53865247	768.861	1061.64
1	53987672	138.628	166.647
1	54035708	1555.49	1528.92
1	54288040	76.6419	76.3063
1	54357119	139.501	100.521
1	54388294	18.97	15.2454
1	54471086	18.8513	20.9671
1	54597216	53.5467	39.4339
1	54612620	49.757	34.1274
1	54672483	9176.95	7344.2
1	54760176	429.361	468.396
1	54938740	1560.54	1447.19
1	55012303	18.985	15.2838
1	55047229	144.084	15.3074
1	55069086	130.089	75.0159
1	55108889	247.435	180.88
1	55110815	272.915	147.588
1	55125868	1361.73	1267.8
1	55142131	115.99	87.3639
1	55143167	198.611	150.38
1	55147237	413.886	339.239
1	55198018	296.307	262.621
1	55201963	889.822	1018.89
1	55209885	129.416	74.8422
1	55228474	20.3203	25.9334
1	55241841	194.365	159.372
1	55282993	1849.57	1380.45
1	55296418	22.4399	17.9629
1	55371743	365.972	494.804
1	55412508	23.0297	18.9354
1	55477446	1955.13	1576.31
1	55499248	301.117	242.259
1	55606204	2005.41	1327.42
1	56693671	28.2044	41.7644
1	56847065	58.5743	67.6178
1	56948061	239.559	222.698
1	56975083	19.5353	15.9446
1	57092827	3259.49	2758.1
1	57420722	4524.09	4947.06
1	57436357	950.504	774.975
1	57436357	1043.95	793.713
1	57436357	1131.59	870.202
1	57438534	81.9915	108.818
1	57439027	582.217	742.38
1	57463991	16237.9	13624.5
1	57473640	104.125	21.8986
1	57758525	105.115	152.67
1	57888594	60.5002	45.5914
1	57936337	2671.24	3515.31
1	58015616	207.226	217.247
1	58017450	214.03	192.518
1	58080560	1810.92	2166.77
1	58082584	390.501	351.756
1	58098270	3376.19	2874.23
1	58159414	401.507	447.575
1	58163311	717.887	728.336
1	58228565	568.005	465.076
1	58243107	724.363	557.256
1	58290718	550.647	528.413
1	58324839	37.9428	20.2134
1	58359882	20.5737	22.2328
1	58452102	315.734	336.414
1	58468058	414.529	343.747
1	58471210	2376.58	2332.93
1	58474172	303.148	257.343
1	58488094	1288	1350.25
1	58499356	606.18	574.042
1	58526595	1050.82	1098.06
1	58537127	31.679	16.03
1	58579748	484.892	468.316
1	58585233	775.728	890.35
1	58637953	492.348	504.324
1	58643910	173.961	174.72
1	58723693	6665.09	6036.83
1	58748554	3321.51	3080.09
1	58769075	20.9177	17.231
1	58772394	54.8682	57.2518
1	58810029	15485.1	10920.8
1	58814394	18.4553	14.8785
1	58862865	271.319	225.969
1	58901214	9504.3	9865.55
1	58977946	61.5106	107.922
1	58992687	10339.8	7317.96
1	59021721	4051.47	4256.93
1	59029448	475.403	530.494
1	59033839	1538.22	1552.93
1	59046608	96.831	112.01
1	59055462	2782.27	3018.96
1	59074313	83.3906	73.1306
1	59107888	1769.58	1607.31
1	59126647	656.344	622.676
1	59172725	2552.43	2594.54
1	59193656	22.6869	37.4655
1	59193656	20.3421	16.8935
1	59193656	21.4052	26.6446
1	59212631	3247.91	3330.56
1	59219799	100.752	75.1068
1	59290520	255.046	170.205
1	59388577	8709.72	7795.62
1	59477882	460.411	451.578
1	59542519	41.3605	16.8191
1	59597355	1078.29	792.89
1	59647401	1918.21	1716.36
1	59724449	125.082	94.7944
1	59727943	221.207	124.945
1	59747339	474.145	561.812
1	59765877	396.545	513.892
1	59858437	905.988	831.03
1	59861499	573.692	420.504
1	59928923	42.0823	38.0188
1	59971635	1208.8	748.647
1	60041003	3367.05	3305.98
1	60044606	2706.74	3181.26
1	60085054	680.749	651.153
1	60099569	1219.26	901.978
1	60136411	129.247	124.756
1	60142326	2007.43	1900.84
1	60166234	898.391	784.275
1	60200829	330.657	250.302
1	60235957	478.917	529.628
1	60251336	1126.73	1280.56
1	60291942	890.938	815.496
1	60333437	58.0109	33.2238
1	60335585	55.7521	74.5676
1	60349705	83.8324	77.1302
1	60401139	45.1955	119.531
1	60444105	895.053	769.852
1	60475730	20.0085	15.5622
1	60534026	1955.05	1797.33
1	60707284	127.952	117.24
1	60757761	1318.85	1446.91
1	60765946	1133.24	1180.84
1	60820058	7794.14	8202.76
1	60829106	881.963	793.063
1	60836599	752.53	846.106
1	60931647	1677.74	2187.35
1	60968052	374.714	541.381
1	61019684	539.314	564.963
1	61044220	1994.47	1847.62
1	61050721	3608.28	4829.25
1	61093232	836.551	1448.39
1	61665959	1283.03	1454.01
1	61971037	21.2014	20.2453
1	62054809	265.664	296.619
1	62177823	237.333	261.333
1	62221584	118.294	69.9926
1	62259826	56.1773	34.9947
1	62657652	47.3514	34.3645
1	62686637	385.724	373.695
1	62772438	239.599	237.503
1	62818251	6327.49	6336.76
1	62862939	1914.78	1787.64
1	62885719	138.216	118.924
1	63020333	142.713	134.655
1	63121500	6722.8	5929.93
1	63130484	68.7273	160.352
1	63156489	176.875	161.625
1	63190327	104.986	95.0112
1	63217427	19.2399	15.6156
1	63225114	2704.94	2122.83
1	63226515	2297.67	2249.23
1	63232650	722.381	968.374
1	63245645	1087.2	899.573
1	63259163	486.488	601.947
1	63324527	359.518	363.658
1	63341960	69.3737	56.0043
1	63358172	104.14	88.4771
1	63409424	68.8097	68.9431
1	63413056	109.886	93.7598
1	63485290	355.544	346.659
1	63524291	1059.84	1196.24
1	63614804	1142.87	1609.14
1	63640353	125.771	147.076
1	63641794	76.4708	77.5357
1	63722865	1819.54	2023.18
1	63745580	473.851	530.533
1	63757673	36.2147	27.4314
1	63782057	253.165	442.646
1	63799083	198.433	201.491
1	63801588	120.219	95.9061
1	63810418	4777.12	5144.24
1	63955697	19.131	15.4349
1	64011284	846.116	698.26
1	64078714	2796.66	3172.82
1	64080966	153.586	188.964
1	64125316	2013.02	2041.11
1	64139705	786.718	777.914
1	64234809	3226.97	2481.05
1	64479722	215.066	273.651
1	64574485	4264.92	3368.68
1	64582626	18.5467	14.8152
1	64606274	485.193	500.065
1	64647047	1519.4	1689.93
1	64647227	3883.44	3735.16
1	64648353	67.4152	61.8612
1	64660328	568.594	719.664
1	64663097	2721.58	2737.89
1	64752282	167.78	151.683
1	64781076	722.137	743.389
1	64841409	7976.52	6830.22
1	64872891	28.8027	14.9311
1	64907788	5736.83	5866.45
1	65053067	27.1324	42.4003
1	65059441	934.423	604.369
1	65068521	1323.8	1335.52
1	65095801	126.316	104.654
1	65108397	17398	19438
1	65118101	215.256	134.172
1	65126816	2048.44	1983.36
1	65137705	339.031	218.361
1	65146942	6878.66	6307.89
1	65154586	834.552	763.356
1	65169083	795.803	864.423
1	65205699	873.82	814.631
1	65224378	108.755	93.8657
1	65231418	50.7664	51.7539
1	65249315	116.448	121.67
1	65311807	4799.81	5761.48
1	65337416	11320.5	11907.4
1	65383631	909.726	840.248
1	65418852	226.732	269.89
1	65469478	313.208	310.992
1	65970768	291.23	355.11
1	65974843	931.764	776.968
1	66215044	179.23	193.073
1	66244472	188.407	216.944
1	66298231	1067.04	1065.51
1	66489011	1048.78	1033.7
1	66506154	21.2979	20.0464
1	66516007	160.088	117.508
1	66551595	102.726	98.9729
1	66733266	1936.76	2430.32
1	66743095	19.6649	15.8468
1	66745338	617.944	554.218
1	66758865	45.7364	35.1295
1	66759417	38.271	15.9927
1	66824495	19.2984	24.5615
1	66839616	20.4093	26.2475
1	66858908	123.555	134.302
1	66877688	24.7589	15.9099
1	66904040	128.181	146.967
1	66980807	1341.08	1210.78
1	66984207	2046.19	2486.09
1	66987496	998.369	935.628
1	67018969	97.5439	64.7216
1	67048281	1334.48	1332.38
1	67055894	92.2141	151.954
1	67103947	332.199	386.261
1	67214909	76.6072	66.2223
1	67243112	1244.96	1313.19
1	67260642	265.555	472.355
1	67302047	1623.55	2125.65
1	68109667	134.785	167.819
1	68118069	329.119	567.766
1	68136630	581.894	684.608
1	68395146	20.883	16.8351
1	68583303	35.9147	45.1899
1	68638288	50.2472	23.9517
1	68692784	144.064	148.752
1	69536062	21.9184	17.776
1	69674965	133.724	147.397
1	69698483	385.215	275.724
1	69712402	82.5753	77.098
1	69730684	166.366	76.9196
1	69737902	214.156	233.618
1	69919722	479.73	534.739
1	70328017	776.511	873.117
1	70824214	142.777	196.857
1	70897380	3803.66	3820.55
1	70966304	1673.15	1589.89
1	71076294	241.265	250.154
1	71094218	102.244	105.704
1	71138495	1355.34	1491.07
1	71210752	20.9028	17.2647
1	71293763	705.53	802.014
1	71329241	25.558	15.1944
1	71376878	340.896	415.838
1	71448259	172.141	199.726
1	71518842	100.392	101.872
1	71604732	5035.15	4433.41
1	71625695	224.264	173.288
1	71632123	1776.05	1702.19
1	71691972	976.259	814.353
1	71707424	456.641	336.141
1	72154173	233.107	288.007
1	72217294	100.127	67.9787
1	72252681	20.2206	17.7165
1	72288174	119.379	144.679
1	72314011	5731.62	4461.91
1	72328776	403.854	362.569
1	72331591	777.212	767.378
1	72338716	67.1645	43.0348
1	72381206	3595.02	3181.79
1	72441416	3852.6	4012.01
1	72449303	6124.28	7403.98
1	72474530	17565.4	18138.3
1	72518191	2070.16	2187.45
1	72601526	524.81	663.834
1	72647286	7628.8	8180.35
1	72679670	2305.43	2256.79
1	72682038	627.48	685.61
1	72716668	499.455	535.125
1	72745516	33.8428	48.0125
1	72759217	1310.39	1168.98
1	72875294	10845.9	12830
1	72897893	2888.17	3049.88
1	72907928	4509.91	4939.65
1	72916411	1971.91	2491.7
1	73010535	1218.55	1382.8
1	73061740	20600.9	20924.9
1	73568715	19.4318	18.2897
1	73574485	5070.9	5065.29
1	73905523	6858.04	5808.03
1	73960616	19456.4	19734.8
1	73979024	1536.76	1734.76
1	74023679	14462.4	14410
1	74043100	5402.34	6641.32
1	74207119	2830.77	3352.45
1	74240656	270.928	449.933
1	74297675	355.292	422.949
1	74305560	320.76	273.916
1	74324991	5447.88	5816.4
1	74326118	10597.3	9227.66
1	74326415	1611.42	1582.84
1	74343709	6325.86	3869.12
1	74348784	782.599	842.787
1	74369117	1474.58	1368.51
1	74395335	2354.19	2484.72
1	74399384	4860.33	4581.16
1	74422592	4304.54	3941.67
1	74426800	11670.5	11125.9
1	74440570	17883.9	20100.7
1	74461647	19215.6	12511.5
1	74470520	7271.14	5151.59
1	74484661	4517.69	3507.4
1	74565457	265.206	262.253
1	74574214	732.592	544.179
1	74590943	3098.07	2684.59
1	74608712	1548.91	1319.32
1	74613007	207.141	81.1246
1	74613096	907.38	763.325
1	74631841	4229.29	4047.32
1	74640307	274.045	346.058
1	74668174	847.829	776.278
1	74678672	143.363	119.236
1	74678672	192.641	176.758
1	74678672	172.409	164.803
1	74683171	1468.18	1656.74
1	74717006	152.007	92.9235
1	74734330	17865.5	12083.9
1	74744615	296.466	381.787
1	74766652	107.632	95.9299
1	74769021	8538.19	7284.32
1	74772250	1394.09	1355.3
1	74822729	570.86	571.648
1	74828444	6101.72	6022.56
1	74843376	157.959	176.023
1	74846590	168.87	141.627
1	74861736	1261.25	1305.87
1	74900222	13592.2	14900.5
1	74904210	3928.4	3717.38
1	74929959	6904.79	6805.45
1	74937674	1165.96	1482.64
1	74953495	3290.54	3145.05
1	74970294	1121.35	1293.77
1	74979750	4110.32	4824.62
1	74991881	186.131	212.152
1	75027645	378.751	394.657
1	75091879	1688.65	1464.19
1	75118438	1254.55	1151.23
1	75123565	236.049	189.571
1	75131671	359.864	307.474
1	75138673	7391.64	7260.08
1	75143809	15831.5	15152.6
1	75166309	13714.4	15601.4
1	75166904	14136.8	14519.5
1	75167427	16583.9	13533.1
1	75170919	15773.7	16674.3
1	75177809	15903.5	13774.1
1	75191996	2781.26	3105.75
1	75199416	11739.8	11230.5
1	75204875	1893.17	2312.03
1	75211808	2030.79	2069.93
1	75216787	7899.06	7076.52
1	75235828	13867.3	12168.6
1	75243652	14497	15960.2
1	75268761	57.37	113.224
1	75305143	1503.47	1512.14
1	75358724	8576.81	8891.37
1	75364762	45.432	64.3522
1	75416776	372.03	368.387
1	75428712	13692.7	13314.5
1	75453334	100.315	129.893
1	75465689	172.158	159.875
1	75471115	3535.68	4532.4
1	75477283	8008.72	9758.59
1	75487724	14919.4	15565.4
1	75495547	3310.08	3654.41
1	75497006	3231.85	3713.31
1	75503366	261.702	319.642
1	75519894	2977.44	2761.29
1	75533428	1781.53	2121.54
1	75544864	29494.9	30351.4
1	75547664	16233.7	16285.9
1	75557680	7819.7	9414.52
1	77364185	22.2153	18.1153
1	77365497	20375.7	20102.9
1	77397773	3750.64	3592.07
1	77516018	193.892	140.937
1	77999163	73.117	83.8155
1	78099507	246.906	91.5287
1	78159453	148.434	148.639
1	78211896	569.342	542.43
1	78356772	6091.35	6784.06
1	78398282	45.0138	26.7074
1	78416051	169.726	178.262
1	78484539	853.716	801.12
1	78493329	1139.08	982.057
1	78566999	2238.17	2337.05
1	78585657	83.9835	152.546
1	78656880	610.08	552.531
1	78697919	487.66	488.003
1	78726192	1731.23	1527.65
1	78813500	2302.65	2733.89
1	78814294	22139.1	21124.7
1	78816495	80.8612	83.9062
1	78817364	1354.28	1439.57
1	79345372	2002	2726.25
1	79431595	3276.46	3056.13
1	79457666	62.4194	42.9524
1	79568042	21.1593	16.769
1	79616104	314.503	298.985
1	79640369	8187.48	8628.89
1	79674703	202.231	126.093
1	79745755	2080.05	2197.9
1	79756932	1101.8	1007.23
1	79772345	1650.81	1660.58
1	79773803	21.8721	17.7429
1	79776199	2943.09	2623.72
1	79796058	4937.69	5460.21
1	79807205	1185.72	1476.92
1	80151658	493.392	525.301
1	80200822	3312.84	3671.31
1	80209749	21898.5	22017
1	80261736	261.889	289.685
1	80263786	30.4253	51.4624
1	80273933	203.537	246.665
1	80457511	4178.39	4877.2
1	80494977	440.321	409.075
1	80546329	442.072	713.534
1	80589088	1599.63	2205.17
1	80602400	1018.51	1146.46
1	80644838	695.186	1120.77
1	80707356	29.4886	40.2025
1	80972983	1808.91	2131.27
1	81062858	21.9237	16.1383
1	81190037	20.4746	16.54
1	81336901	42.1881	44.1857
1	81346939	405.65	473.773
1	81685925	573.947	745.88
1	81736654	1093.98	1353.17
1	81741638	235.763	187.427
1	82021018	185.201	210.53
1	82230326	2026.66	2336.87
1	82231076	67.9494	65.3195
1	82233261	1823.9	1881.43
1	82268393	584.896	648.723
1	82309169	120.529	120.643
1	82315229	441.462	571.627
1	82349945	1586.3	1970.12
1	82443172	319.185	212.123
1	82445245	317.204	241.411
1	82445753	75.2344	65.2024
1	82445753	85.2225	62.8501
1	82445753	83.6003	72.2464
1	82446569	527.816	565.591
1	82458384	1120.11	991.305
1	82505544	9009.85	7062.42
1	82532307	543.811	635.777
1	82565115	660.792	740.549
1	82603427	220.188	210.797
1	82629074	19.1667	15.4578
1	82716029	1332.59	1428.19
1	82719137	1025.96	945.569
1	82727671	101.138	77.2356
1	82747070	91.8698	76.4642
1	82753536	928.301	961.23
1	82756842	6209.36	5908.4
1	82808102	424.868	507.733
1	82839267	614.72	699.478
1	82854957	30.8155	35.0105
1	82910647	21.1349	16.8584
1	82945278	18221.5	18801.1
1	82948459	163.218	174.255
1	82976065	1850.22	2120.35
1	83019254	7565.72	6652.6
1	83031969	2488.34	2715.68
1	83054858	5066.32	4734.58
1	83115282	2863.41	2762.81
1	83127230	3015.01	3209.24
1	83175859	29.3223	27.351
1	83205912	666.725	829.283
1	83212706	23.1219	23.2039
1	83262183	549.161	671.835
1	83296546	424.045	627.897
1	83318214	177.521	128.034
1	83352266	168.072	221.389
1	83425907	167.896	332.957
1	83505074	2356.22	3125.47
1	83950454	170.738	50.0203
1	84092675	877.426	950.398
1	84222503	8662.19	8441.77
1	84345845	348.902	383.131
1	84633156	648.827	521.684
1	84689064	1758.17	1600.77
1	84733653	125.662	80.5658
1	84753727	1229.69	1221.67
1	84765085	285.723	399.683
1	84839046	133.618	105.303
1	84858274	461.695	424.843
1	84902631	133.691	120.201
1	84909077	13699.6	12032.6
1	84931740	5320.48	4783.74
1	87577680	558.315	506.711
1	87582694	564.707	667.46
1	87598063	303.24	353.918
1	87615575	12490.5	11822.6
1	87623124	21.2349	17.1578
1	87691440	261.515	217.234
1	87723668	57.2112	78.4136
1	87738946	264.501	306.425
1	87796963	17606	17687.9
1	87805158	327.215	365.104
1	87828158	6628.52	5564.7
1	87832905	489.188	468.103
1	87918598	3225.91	3026.71
1	87950098	8810.96	8212.76
1	87961050	434.168	387.605
1	87988566	1308.45	1638.88
1	87998984	121.4	121.486
1	88007652	432.961	614.58
1	88033859	1738.36	1823.55
1	88056587	100.096	102.374
1	88171976	3034.88	2727.78
1	88201843	5513.74	5486.5
1	88249161	221.395	178.524
1	88258937	1055.46	1506.37
1	88262055	231.502	249.899
1	88282877	9784.13	9053.43
1	88323555	9976.7	6969.8
1	88443236	5310.68	5418.11
1	88469292	1437.45	1358.22
1	88483310	14700.4	11982.2
1	88485879	9714.55	9202.91
1	88502831	959.102	759.86
1	88564289	10089.1	7326.85
1	88588043	437.018	457.257
1	88650789	21.5751	17.4806
1	88933497	316.13	374.003
1	88951165	134.406	131.696
1	88986408	362.353	242.561
1	89001290	8696.52	9085.17
1	89021635	8157.04	6799.78
1	89047516	18199	12425
1	89048788	20753.8	15853
1	89049757	3066.83	5681.93
1	89095463	18326.6	17451.9
1	89104301	7468.27	6700.22
1	89104301	7660.54	6503.17
1	89104301	7272.42	6072.77
1	89106546	347.087	276.658
1	89108158	22907.6	21416.9
1	89111907	3223.1	2250.67
1	89129314	177.613	100.737
1	89185146	148.982	81.1124
1	89200172	42.2773	34.8335
1	89222568	328.75	349.041
1	89224946	588.669	503.398
1	89260741	173.754	237.239
1	89330153	186.762	141.824
1	89338580	397.725	353.926
1	89351304	428.624	392.591
1	89369900	19086.2	18803.8
1	89402146	263.163	289.532
1	89437315	886.947	806.008
1	89456147	5675.46	5965.36
1	89471090	28.5906	18.95
1	89488270	17421	14993.1
1	89493957	14242.9	16161.8
1	89588268	1882.82	1920.63
1	89616961	337.084	324.965
1	89656607	908.286	771.427
1	89682844	3886.51	3924.19
1	89705524	592.663	383.778
1	89722188	873.642	866.086
1	89741476	965.319	1021.37
1	89759193	881.703	615.382
1	89761961	288.737	333.348
1	89836804	116.599	140.012
1	89846738	3953.66	3655.09
1	89861880	3847.58	3893.33
1	89906796	228.427	145.111
1	90062855	470.118	583.718
1	90101308	292.345	125.571
1	90156646	33072.8	33770.4
1	90165924	291.275	219.131
1	90170339	497.265	397.747
1	90263764	2506.31	3060.79
1	90276285	1863.32	3252.17
1	90307687	10468.2	15172.7
1	90322954	5194.73	5735.44
1	90342913	290.007	292.171
1	90396571	10568.1	12734.1
1	90401699	862.034	1038.74
1	90553135	24109.5	25667.7
1	90580916	163.398	138.03
1	90597494	19.586	14.8284
1	90636164	26.6487	16.0042
1	90906103	98.532	132.875
1	90972112	740.322	1037.12
1	90988928	9704.05	9842.5
1	91074670	78.0936	50.539
1	91295767	542.603	603.356
1	91354167	2719.31	2794.09
1	91356190	1427.53	1256.67
1	91787597	306.618	232.725
1	91824785	3245.07	3192.28
1	91865429	24.4352	39.2937
1	91902467	12505.9	13757.3
1	91970469	1328.1	1618.68
1	92010742	287.344	81.0999
1	92041405	6467.48	7424.29
1	92054305	4263.81	4034.17
1	92108008	3702.96	3819.84
1	92112112	28.5657	30.1914
1	92136132	2290.8	2313.42
1	92203313	30.236	43.8129
1	92418723	1097.91	1118.49
1	92499776	11801.8	9996.77
1	92509002	14488	14136.2
1	92527392	4643.22	3458.67
1	92571929	6295.23	6812.89
1	92574234	3078.41	3936.6
1	92576195	212.6	256.298
1	92661199	953.217	1033.88
1	92672820	4089.56	4972.27
1	92689939	8961.47	8549.36
1	92699042	6592.23	6162.88
1	92707276	2249.18	2244.76
1	92710281	788.339	894.557
1	92718875	6317.24	7150.65
1	92801028	277.728	309.803
1	92820359	135.29	150.141
1	92831120	2132.12	2270.09
1	92854702	376.119	430.7
1	92856094	6008.43	7114.03
1	92858487	7125.91	7249.87
1	92893404	1312.05	1228.3
1	92917655	9356.7	9852.76
1	93065579	1238.97	1228.97
1	93086844	1985.69	2100.95
1	93098449	4155.69	3942.36
1	93107052	286.768	299.173
1	93121740	1129.82	1113.36
1	93151252	1001.92	1254.39
1	93167522	38.39	39.6914
1	93201836	5760.73	5424.45
1	93207308	2883.22	3127.49
1	93217456	125.923	118.49
1	93250247	25212.5	26085.5
1	93255981	12836.5	11178.8
1	93270400	2736.36	3053.93
1	93283777	1413.76	1515.34
1	93290571	2576.85	2822.79
1	93308067	252.746	127.549
1	93317092	860.702	687.037
1	93329789	5001.97	4470.19
1	93346021	5881.43	6654.63
1	93359198	5555.88	5516.92
1	93411781	3951.74	3114.76
1	93422467	2496.33	2401.97
1	93439202	172.498	79.6603
1	93454418	1407.69	1490.45
1	93513819	488.851	551.779
1	93726619	10345.5	14505.9
1	93744467	5365.07	6492.94
1	93816084	1292.18	1334.45
1	93842714	11977.6	14835.5
1	93918407	20.2831	18.5092
1	93981263	133.812	126.401
1	94065350	3382.55	3522.82
1	94128684	184.842	241.121
1	94319066	220.902	129.677
1	94354302	3284.35	3130.49
1	94361372	13213.5	13597.6
1	94376295	1977.37	2162.71
1	94407738	1759.26	1983.09
1	94470397	11512.1	11516.4
1	94485519	8883.8	9276.45
1	94490731	114.03	166.424
1	94494035	13664	13194.5
1	94495806	854.037	1151.41
1	94503341	8427.6	8360.17
1	94506652	150.654	115.267
1	94514191	6997.01	7266.48
1	94541019	20452.7	21524.7
1	94597683	2995.05	3390.11
1	94717999	19.5615	19.9778
1	94729689	6137.65	7983.52
1	94748355	5985.4	6772.44
1	94755740	5234.2	6009.25
1	94767513	15664.2	16312.4
1	94799135	3861.76	4628.72
1	94804407	8929.2	8667.92
1	94805598	693.002	892.992
1	94817113	1654.91	1791.09
1	94837329	1846.17	2629.16
1	94844417	7527.81	7586.44
1	94871554	576.439	598.955
1	94877622	24224.8	22411.1
1	94908811	7432.64	5518.42
1	94938236	5553.15	6261.44
1	94957333	2545.97	2751.24
1	95032175	10011.1	10227.8
1	95048622	16105	18705.8
1	95119232	2526.78	2262.95
1	95122249	65.2199	59.1795
1	95140371	503.21	416.982
1	95192859	502.249	631.281
1	95198288	2689.26	2852.78
1	95205460	811.992	670.955
1	95222078	8472.59	7630.17
1	95236191	18411	15430.8
1	95240966	113.512	43.3767
1	95263467	103.977	89.1784
1	95277503	151.216	144.411
1	95300036	20946.2	19752.6
1	95324159	778.973	962.271
1	95352514	826.681	939.881
1	95381137	224.35	276.556
1	95385692	33.6351	47.5404
1	95402096	48.573	53.5315
1	95425129	283.848	337.058
1	95500011	5173.65	3788.32
1	95518471	326.284	239.686
1	95522090	19821	15213.8
1	95533923	507.81	505.085
1	95584616	447.111	366.19
1	95589199	474.491	369.759
1	95601981	687.605	553.626
1	95639484	115.401	114.859
1	95653248	902.456	644.9
1	95664818	699.048	600.746
1	95682460	1490.11	1692.88
1	95690429	12334.5	9405.04
1	95703550	3579.08	3659.5
1	95718337	67.3063	90.8572
1	95908007	787.832	977.079
1	95910488	3062.8	4175.43
1	95924615	6167.59	7265.12
1	95941021	10403.9	10663.1
1	95948166	657.327	789.656
1	96024335	35.8378	76.5334
1	97136045	1760.08	1157.03
1	97221903	252.678	270.573
1	97231362	45.8952	56.7486
1	97295914	188.831	203.147
1	97481272	136.545	190.496
1	97513343	402.094	508.756
1	97563759	17048.4	14214
1	97599640	900.339	1002.61
1	98717766	212.222	239.107
1	98757713	301.306	342.493
1	98818557	18.6364	14.9559
1	98861937	1687.67	2256.5
1	98959041	20.7667	17.4231
1	98984510	308.987	346.855
1	99478018	4690.56	4360.1
1	99541146	1098.04	1002.88
1	99549912	1762.94	1405.74
1	99600430	78.1125	89.6319
1	99604211	780.762	806.221
1	99640687	1813.89	1657.55
1	99673911	217.733	177.789
1	99681620	463.175	388.658
1	99692888	22.7321	18.3279
1	99989712	84.947	76.5767
1	99990974	111.97	83.6707
1	100071134	505.805	599.8
1	100381381	28.9046	38.6888
1	100396342	95.8615	85.4967
1	100446536	88.8544	92.9356
1	101960228	82.6343	45.2697
1	101999273	25.1025	30.8076
1	102146527	365.415	467.217
1	102294625	220.233	255.902
1	102402903	277.216	286.319
1	106661822	23.0342	18.5282
1	106749083	130.885	133.406
1	106789849	623.999	691.084
1	106789849	623.652	701.869
1	106789849	718.082	802.879
1	106891800	1592.04	1292.7
1	106974916	608.509	780.204
1	107130991	132.476	216.303
1	107180510	5567.72	5853.71
1	107216450	315.277	348.748
1	107253775	3538.07	3728.38
1	107257942	151.854	164.453
1	107351315	21.0649	17.3892
1	107357459	3252.61	2858.55
1	107416043	5360.57	6377.53
1	107450235	197.565	127.46
1	107521740	62.2377	63.2507
1	107563815	179.48	190.049
1	107642666	260.056	339.835
1	107664851	94.658	53.0916
1	107690633	551.913	706.708
1	107721577	438.821	505.754
1	107916397	2869.59	2612.57
1	107928841	1225.98	1327.39
1	107935743	127.838	86.3926
1	108062937	4004.83	4478.27
1	108128139	590.709	650.94
1	108290709	426.213	518.245
1	108293932	1406.94	1250.21
1	108350461	1272.46	1201.31
1	108448508	213.928	208.138
1	108455101	7797.52	8691.77
1	108644336	2413.96	2140.39
1	108652008	12698.9	15806.9
1	108662296	918.367	1121.59
1	108679234	595.293	482.524
1	108690890	1422.31	1495.38
1	108739438	112.774	109.928
1	108768926	2092.8	2791.41
1	108778769	1986.39	2487.78
1	108822087	18.8295	15.1211
1	108830996	4179.1	4577.85
1	108850259	4085.92	5581.66
1	108886871	328.422	469.735
1	108897369	1481.71	1341.28
1	108931817	30.9563	16.3728
1	108939007	21.3189	22.826
1	108982926	313.32	372.54
1	109206612	84.8184	72.2528
1	109267383	200.652	284.668
1	109273409	197.978	239.348
1	109331962	2142.59	2882.56
1	109342550	902.741	769.857
1	109353162	1078.15	1433.12
1	109412083	203.337	700.374
1	109419257	35.444	44.6515
1	109437511	1493.9	1410.82
1	109443693	259.509	259.173
1	109494072	435.164	459.083
1	109504698	893.899	1069.45
1	109507391	403.582	533.493
1	109579616	535.546	773.016
1	111783405	58.2362	45.0998
1	111862785	20.6376	16.9898
1	111880407	2427.96	2355.93
1	111930843	519.444	611.582
1	113757324	91.272	79.2349
1	113757654	406.51	579.146
1	118075976	170.236	230.681
1	118119417	2144.56	2554.93
1	118160746	21.5332	33.7198
1	120194705	106.974	70.796
1	120195357	1685.47	1881.83
1	120205381	202.049	172.483
1	120223067	2433.73	2818.31
1	120227153	275.37	242.778
1	120298294	154.582	162.826
1	120400438	846.697	742.326
1	120406019	1362.97	1268.37
1	120478239	3646.38	3419.8
1	120505713	1263.01	952.496
1	120579638	3920.42	4553.56
1	120657586	3035.39	2784.93
1	120731686	552.105	731.984
1	120781193	10416.1	12820.5
1	121253010	28.2896	37.6106
1	121312166	11231.7	10499.3
1	121334128	1920.65	1895.24
1	121366871	4049.76	3574.19
1	121400304	56.7552	37.753
1	121424153	1496.39	1360.29
1	121441598	498.32	455.487
1	121466675	586.879	540.495
1	121492128	148.997	79.0682
1	121549195	221.314	208.925
1	121572241	298.212	366.932
1	121622641	40.5661	66.7803
1	121735396	276.012	222.283
1	121809289	296.924	238.047
1	121835576	602.512	651.633
1	121952010	2529.17	2868.66
1	121964037	161.527	209.652
1	121994286	7472.92	9392.93
1	122015989	10029.2	9376.84
1	122034112	312.03	330.27
1	122034112	345.787	375.143
1	122034112	363.81	418.981
1	122066113	3063.65	3274.71
1	122084599	375.396	401.952
1	122114803	597.773	733.491
1	122123833	1170.37	1124.09
1	122154349	2759.54	3066.14
1	122235857	728.138	822.225
1	122388820	24752	19789.2
1	122401448	308.617	231.87
1	122499132	102.065	91.9316
1	122500962	1638.71	1828.43
1	122503987	9148.66	9830.71
1	122504499	1217.6	1009.2
1	122525206	13641.7	13215.6
1	122534025	603.778	573.5
1	122542967	2307.79	2245.85
1	122630318	8486.66	9866.18
1	123145030	5269.21	5544.71
1	123201765	3239.27	3853.6
1	123229126	4379.03	4335.74
1	123257597	3064.09	2765.53
1	123372664	4350.24	4057.51
1	123387766	6695.4	8382.7
1	123406619	7325.49	5674.26
1	123419549	4065.52	3409.23
1	123453915	2393.61	2382.74
1	123458954	6853.06	6278.44
1	125118728	912.975	802.079
1	125218076	308.601	285.927
1	125704676	290.61	362.455
1	125927302	267.361	259.743
1	125950994	313.291	353.562
1	127224571	1491.86	1652.64
1	127293066	29.7701	39.461
1	127324200	25.7937	24.6644
1	127346855	449.776	556.9
1	127392814	3364.42	2866.44
1	127471230	934.244	982.534
1	127471230	974.417	1007.11
1	127471230	877.302	931.86
1	127481054	49.2819	49.8953
1	127492001	2054.94	1723.5
1	127500936	1505.37	1568.23
1	127574115	8107.18	5981.37
1	127643942	1752.21	1920.34
1	127726239	1948.98	1810.33
1	127752981	5305.73	5793.72
1	127768639	1583.21	1447.75
1	127776566	283.007	251.016
1	127792146	253.366	279.306
1	127811010	228.185	200.286
1	128251975	4880.06	3437.11
1	128412666	9669.42	6998.66
1	128425098	177.442	138.891
1	128543872	278.791	221.951
1	128768760	3020.49	3668.77
1	129140905	135.219	181.494
1	129261706	1063.68	798.451
1	129323413	318.942	311.268
1	129381846	208.888	222.241
1	129501733	12860.3	11798.9
1	129562531	28.0581	23.6848
1	129636562	451.426	591.928
1	129643654	2643.82	3054.11
1	129671685	6456.59	4475.87
1	129701204	282.688	318.488
1	129703358	296.188	353.635
1	129785763	757.045	859.081
1	129826946	134.472	94.9746
1	129848643	5904.98	4720.22
1	129873091	2259.53	2412.89
1	129952652	18.9565	15.3885
1	130016408	65.8033	43.2021
1	130120180	1201.71	944.919
1	130148809	139.92	142.315
1	130173571	776.872	578.368
1	130222485	548.146	565.541
1	130234819	404.781	383.014
1	130250031	2213.93	2073.3
1	130279336	120.605	153.315
1	130310288	126.03	50.2735
1	130328899	129.862	184.86
1	130422255	214.142	214.96
1	130488341	5104.54	4696.27
1	131129476	113.564	122.017
1	131607561	83.5106	91.947
1	131609321	20.4766	31.8609
1	132129731	155.527	80.526
1	132171736	484.786	584.774
1	132221953	613.612	750.193
1	132263549	160.652	154.651
1	132321559	1498.74	1259.44
1	132372824	1696.23	1664.6
1	132462513	21.4182	17.3749
1	132487916	238.069	247.06
1	132505288	1561.81	1845.11
1	132532113	1153.23	980.371
1	132539634	1965.16	2329.37
1	132566757	4204.1	4346.6
1	132615629	3219.75	3315.25
1	132617459	18.8725	15.1398
1	132628658	7648.3	8831.86
1	132637247	9561.33	11385.5
1	132697485	28865.2	24988.2
1	132709335	1956.94	1550.42
1	132713241	229.244	215.638
1	132736326	31.1715	47.4394
1	132741181	9217.55	10600.4
1	132762294	1816.31	2028.94
1	132762679	574.566	666.396
1	132770924	3377.02	3294.03
1	132782403	1227.37	1225.41
1	132804905	1438.71	953.215
1	132835702	11590.5	10949.2
1	132880285	346.018	391.651
1	132921501	18.5683	37.8097
1	132979131	3614.97	3991.36
1	132988611	2059.58	2214.85
1	133006664	1365.4	1354.14
1	133024478	961.816	1277.37
1	133029301	1019.8	942.157
1	133058105	4272.27	4667.89
1	133083434	4776.16	4909.24
1	133119047	17886.3	16518.5
1	133127387	2032.26	2130.2
1	133159875	11504.9	9557.21
1	133167633	16713.3	13842.4
1	133212370	218.005	206.271
1	133214641	6730	5773.25
1	133240990	203.736	105.536
1	133308374	1060.04	938.208
1	133369416	1352.62	1469.54
1	133430377	5017.21	6249.56
1	133435773	1565.31	1314.77
1	133436952	20.9326	16.8974
1	133505192	168.505	242.211
1	133507062	1744.4	1934.88
1	133535086	453.128	388.189
1	133571965	320.941	380.789
1	133585333	10530.7	10971.9
1	133602199	4491.95	4628.37
1	133610843	3626.74	4285.71
1	133649483	18562.5	17725.4
1	133666620	15971.7	17778.4
1	133701175	13283.8	12302
1	133714037	1512.81	1526.08
1	133728458	1984.45	2020.76
1	133737705	1218.63	821.236
1	133746700	3385.63	4169.87
1	133769409	670.757	593.087
1	133821135	711.923	927.416
1	133828983	443.032	397.349
1	133867210	24347.5	26509.4
1	133878895	4228.47	4648.72
1	133909761	164.81	182.525
1	133914372	125.308	123.052
1	133924157	688.208	627.985
1	133934229	1267.94	1243.83
1	134010238	1042.97	1169.38
1	134034105	2141.23	2110.68
1	134047823	1298.21	1415.9
1	134128845	5644.57	5691.04
1	134200005	1101.49	1341.26
1	134213704	2154.64	2322.26
1	134228414	1703.99	2164.99
1	134241040	1859.07	1997.71
1	134274822	1918.51	1816.19
1	134287290	356.423	365.377
1	134325365	438.761	500.493
1	134333819	165.951	111.49
1	134356216	3311.31	3757.91
1	134361530	99.5621	92.2647
1	134371390	1410.69	1092.25
1	134379855	749.902	788.643
1	134401585	357.894	284.51
1	134404575	322.642	361.901
1	134413647	2712.84	3872.76
1	134416355	21.7246	17.5699
1	134417165	72.2412	87.6366
1	134463446	12060.5	11745.9
1	134544792	27.2976	29.0389
1	134578914	93.6778	124.133
1	134644943	780.054	975.859
1	134788195	247.613	268.636
1	134819839	2649.35	3175.93
1	134905729	1612.73	1629.46
1	134920914	316.755	212.607
1	134993884	13470	15992.5
1	135025856	79.6512	68.0399
1	135035196	3850.26	3944.18
1	135132985	22.9526	15.4334
1	135160574	13524.7	16270.6
1	135169818	2698.29	3336.94
1	135199947	5217.51	6003.88
1	135210440	5408.05	6533.09
1	135215209	2554.97	3171.92
1	135225667	2351.58	2504.23
1	135250059	24176.7	26042
1	135258192	18983.5	18618
1	135269977	1581.48	2208.81
1	135276822	714.576	825.475
1	135278968	699.664	1014.43
1	135298959	3211.21	4581.68
1	135433279	5610.86	6102.84
1	135501408	556.23	571.073
1	135502201	345.494	371.062
1	135502201	288.474	298.321
1	135502201	371.326	367.702
1	135505871	366.961	387.643
1	135507175	2856.47	4154.45
1	135529059	599.371	784.379
1	135553349	1637.07	1802.79
1	135576107	30907.3	28282.5
1	135630551	839.736	812.275
1	135715528	267.698	329.429
1	135801582	3700.8	4792.69
1	135807058	7128.6	6763.79
1	135815444	70.6078	68.9465
1	135833272	22.1596	18.1341
1	135943443	3531.76	2859.38
1	136041143	26.1858	17.4533
1	136048077	4013.05	4496.09
1	136065210	2357.8	2631
1	136081703	525.462	497.594
1	136096279	9883.28	8431.24
1	136122514	3466.93	3528.68
1	136145807	13284.1	10919.3
1	136188225	1832.47	1434.25
1	136243468	160.082	110.695
1	136250149	225.854	249.327
1	136254878	2068.57	2045.37
1	136267184	340.863	270.364
1	136282590	398.091	372.678
1	136304921	270.653	251.41
1	136305719	556.204	521.225
1	136308066	8829.3	9460.85
1	136318043	156.997	142.956
1	136328478	1327.92	1176.26
1	136372347	1419.54	1301.73
1	136384195	647.622	427.347
1	136392469	196.852	195.345
1	136403218	4854.62	3723.77
1	136416189	5844.32	5579.55
1	136437917	3172.04	2432.76
1	136468458	512.289	514.869
1	136528478	503.686	446.875
1	136556404	19.2426	15.4102
1	136612664	2611.36	2563.14
1	136655364	944.145	1157.59
1	136738084	843.383	686.587
1	136783840	235.897	211.496
1	136812315	38.199	29.5264
1	136859918	647.904	588.64
1	136888637	807.369	641.574
1	136987454	19.5111	15.5949
1	137005246	11433	10594.7
1	137020986	4647.19	5305.9
1	137034518	5071.6	4698.66
1	137040966	6339.97	6485.1
1	137052790	1341.84	1319.89
1	137063489	23559.5	18670.8
1	137125343	938.737	803.241
1	137130570	371.655	130.355
1	137154304	14373.6	11740.5
1	137159297	212.944	189.041
1	137163487	488.185	421.122
1	137179460	371.88	255.498
1	137200934	183.375	208.808
1	137209430	3091.6	2800.47
1	137228482	1411.84	1190.83
1	137240277	233.488	173.725
1	137268212	20260.9	15522.5
1	137281017	418.071	427.639
1	137281077	835.773	848.407
1	137303122	797.302	675.997
1	137403219	23.7849	18.6504
1	137468525	704.467	839.535
1	137489038	2554.04	2619.8
1	137496495	321.117	248.396
1	137513216	1306.6	1035.64
1	137620379	5378.34	4577.32
1	137628878	67.3666	17.0534
1	137644409	156.786	154.608
1	137663796	3319.79	2587.03
1	137698958	299.634	253.84
1	137705001	2319.39	1676.15
1	137716092	23116.9	18080.3
1	137729663	29.9901	46.3961
1	137733404	37.4297	61.5875
1	137738685	322.987	206.735
1	137749608	564.68	530.026
1	137797625	136.651	67.6733
1	137807112	9902.87	7672.54
1	137850370	1458.5	1476.2
1	137862421	17334.3	11509.6
1	137915464	2273.14	2282.4
1	137922083	159.038	137.326
1	137946690	2645.59	1958.83
1	137951716	9871.06	9679.53
1	137959733	7788.64	6737.72
1	138023741	19635	16752.2
1	138046246	5359.46	5426.37
1	138064667	11602.3	9111.95
1	138073716	3323.99	3034.82
1	138113846	41.9127	34.8444
1	138121582	5538.39	4401.13
1	138160795	2794.14	1994.27
1	138200997	482.445	472.897
1	138236009	2153.84	3524.18
1	138253804	32.8245	59.5097
1	138313143	1111.83	1001.32
1	138336606	375.394	376.358
1	138364693	10686	7976.68
1	138372970	715.914	673.187
1	138412411	624.159	632.153
1	138426084	5134.55	5440.19
1	138523616	56.334	31.9371
1	138614189	21.589	17.1044
1	138746495	432.02	407.589
1	138794661	3912.81	3893.03
1	138904447	666.495	597.172
1	139825759	388.798	426.386
1	139864202	862.319	830.79
1	139989514	118.569	114.305
1	140010231	220.915	200.939
1	140180654	273.563	294.752
1	140185996	105.673	98.3173
1	140292747	114.854	162.059
1	140363855	3095.09	3491.71
1	140381319	302.051	269.794
1	140460274	24.3891	20.4447
1	140567205	232.514	207.987
1	140725188	111.537	107.932
1	140734518	213.268	187.399
1	140738908	9689.05	6976.2
1	140857901	173.935	134.375
1	140871713	283.742	309.488
1	140894965	18.7751	15.1345
1	140949915	59.5523	38.4994
1	141002191	162.413	230.075
1	141022659	1834.48	1847.72
1	141065594	801.869	727.851
1	141209480	335.821	393.779
1	141250056	88.1527	75.7017
1	141319662	11219.9	9451.13
1	141345233	90.2551	104.133
1	141347729	568.904	530.593
1	141373298	242.803	289.318
1	141381741	4223.52	5007.95
1	141386205	838.549	915.12
1	141412907	1104.61	651.06
1	141420188	20.7018	41.0256
1	141444406	869.043	730.117
1	141456656	306.815	487.064
1	141457974	255.087	138.169
1	141471909	111.593	136.766
1	141503958	19.1863	15.5717
1	141535950	86.8658	108.091
1	141612770	1025.65	905.849
1	141654477	187.481	340.692
1	141706262	131.973	190.43
1	141913569	1764.42	2574.1
1	141985410	114.296	204.4
1	141988219	337.925	432.47
1	142064886	20.4734	16.6352
1	142313859	223.889	382.446
1	142368279	22.0128	17.824
1	142386688	1145.53	1160.34
1	142488114	281.265	348.336
1	145453570	624.089	922.496
1	145489119	2979.77	3757.76
1	145489119	3204.84	4060.38
1	145489119	3206.9	4100.94
1	145490792	22.0902	26.5468
1	145496825	20.1357	16.1893
1	145496825	19.7293	15.8507
1	145496825	20.7737	17.1452
1	145581972	889.252	1013.08
1	145592177	3207.12	3219.46
1	145603527	265.103	242.263
1	145612650	20.2844	18.4488
1	145625803	7280.73	7071.71
1	145645568	640.613	617.683
1	145811967	48.9468	38.0803
1	145847461	286.438	277.317
1	145934448	333.644	284.871
1	145986288	449.502	446.913
1	145992791	570.945	698.477
1	146081496	165.305	136.954
1	146095060	909.555	952.001
1	146504314	299.765	268.79
1	146603081	372.222	553.102
1	146622429	1529.4	1619.07
1	146629419	348.496	324.34
1	146712638	21.1094	18.0799
1	148395189	45.2389	84.9631
1	148647227	982.87	877.381
1	148678716	541.667	707.054
1	148792478	37.7821	16.9672
1	149128095	679.448	697.013
1	149175873	18.9641	15.2562
1	151575469	213.613	146.65
1	151734736	64.7411	55.9381
1	151805633	43.8156	70.4619
1	151868475	611.552	867.323
1	151945690	118.928	126.673
1	151954412	24.9765	27.208
1	152008540	88.5271	33.6135
1	152092348	91.2284	57.4913
1	152171538	271.29	223.18
1	152180855	5093.88	5022.56
1	152219131	203.282	214.57
1	152230174	19.4288	29.6602
1	152237456	1461.77	1404.24
1	152251027	177.594	184.193
1	152275267	172.894	167.382
1	152286227	923.891	995.098
1	152297869	18.7654	18.0025
1	152303204	5879.09	5829.52
1	152354463	536.679	417.354
1	152786406	262.063	308.475
1	152820425	25.7733	17.644
1	152912756	1822.95	1834.43
1	153130470	2284.86	2406.46
1	153189841	208.885	181.641
1	153196548	191.409	186.875
1	153210731	43.7714	55.7996
1	153238637	132.305	151.539
1	153251386	226.394	263.92
1	153282920	198.376	195.099
1	153293963	1059.59	1047.27
1	153302104	66.9089	20.7473
1	153307953	1070.88	1120.75
1	153324080	535.663	508.413
1	153345790	931.49	753.279
1	153443570	84.8333	33.9747
1	153566238	472.974	481.654
1	153629477	69.3115	74.876
1	153642106	21.762	17.6213
1	153665685	2209.92	1860.82
1	153768163	223.546	136.55
1	153933259	46.4128	39.1089
1	153960656	81.9412	124.162
1	154044904	20.4583	16.2449
1	154167540	1688.92	2491.25
1	154223645	3396.46	4010.89
1	154232369	891.935	980.108
1	154248673	57.013	53.0065
1	154273916	293.545	433.25
1	154364542	786.943	698.47
1	154366246	5441.92	5387.51
1	154471464	28.3856	18.3435
1	154491591	2988.54	3036.83
1	154602008	219.559	76.0544
1	154615736	20.6672	19.5386
1	154672800	48.0489	43.0684
1	154678876	7798.95	7374.57
1	154688256	1159.2	1505.42
1	154696105	238.368	243.501
1	154696105	242.103	233.5
1	154696105	234.822	248.687
1	154703640	19.7094	27.4079
1	154732630	65.8398	68.3863
1	154751241	2160.57	1933.64
1	154811895	212.312	100.3
1	154875954	7534.99	8698
1	154999152	1608.07	1525.69
1	155020318	211.152	286.607
1	155065703	332.339	262.168
1	155132279	3424.97	3903.04
1	155161245	175.542	177.504
1	155293884	81.0976	65.2531
1	155306437	630.076	608.195
1	155314194	2987.46	2833.29
1	155330958	248.804	242.323
1	155356246	4891.3	4864.88
1	155396083	540.897	476.981
1	155408664	1772.73	2137.2
1	155468096	402.706	417.011
1	155483509	56.4727	25.7787
1	155532889	130.293	124.664
1	155544693	9604.47	9972.06
1	155579799	5066.51	6045.98
1	155592493	3281.59	3596.85
1	155599574	7011.45	7954.79
1	155605081	1030.12	1190.01
1	155607061	3707.78	4131.52
1	155646917	330.955	205.481
1	155654831	1503.84	1888.18
1	155697248	14713.4	16179.4
1	155723659	2741.54	2949.42
1	155740060	272.064	354.076
1	155746438	525.291	464.707
1	155752713	1547.79	1632.73
1	156241524	1620.27	1981.44
1	156243109	2019.82	2293.56
1	156314051	1356.94	1589.77
1	156583636	303.723	224.499
1	156667544	14572.3	19261.7
1	156863510	1784.74	2249.72
1	156944828	20.1656	16.2762
1	156976146	1347.91	1740.05
1	156983241	916.642	961.138
1	157024999	1411.84	1251.29
1	157050306	1894.59	1834.42
1	157076222	6263.57	7876.68
1	157077931	4753.59	6555.63
1	157080255	1543.94	1863.78
1	157122249	192.271	166.338
1	157126354	101.889	88.6157
[truncated: 40,911 more rows]
