# Supplementary material for: Structural obstruction to full DNA replication in terminally differentiated skeletal muscle cells
Source: EMBO Rep. 2025 Aug 26;26(19):4633–55. doi: 10.1038/s44319-025-00554-x (PMC12508123; doi:10.1038/s44319-025-00554-x)
Supplement: Supplementary file 4 — Source data Fig. 2 [file 44319_2025_554_MOESM4_ESM.zip › Figure 2 source data.xlsx]

## Sheet: Source data
Source data for Zribi et al. Figure 2 and Fig. EV3
Three independent experiments are shown, with nuclei from quiescent myoblasts (Q), proliferating myoblasts (MB), and myotubes (MT)
cpm were measured at the indicated time points and normalized to the number of nuclei in the corresponding reaction
Experiment 1
		Normalized cpm
Incubation time (hrs)	Q	MB	MT
1	59.5238	248.462	0
3	1564.29	984.615	453.171
5	1768.1	1196.15	921.951
Experiment 2
		Normalized cpm
Incubation time (hrs)	Q	MB	MT
1	233.393	133.656	16.0941
3	791.429	488.496	164.424
5	910.179	574.301	263.435
Experiment 3
		Normalized cpm
Incubation time (hrs)	Q	MB	MT
1	172.143	179.355	18.0706
3	656.25	456.022	165.741
5	872.857	773.226	383.247
