# Supplementary material for: Structural obstruction to full DNA replication in terminally differentiated skeletal muscle cells
Source: EMBO Rep. 2025 Aug 26;26(19):4633–55. doi: 10.1038/s44319-025-00554-x (PMC12508123; doi:10.1038/s44319-025-00554-x)
Supplement: Supplementary file 5 — Source data Fig. 3 [file 44319_2025_554_MOESM5_ESM.zip]

Archive with 18 entries (17 files):
- Figure 3 source images/
- __MACOSX/._Figure 3 source images
- Figure 3 source images/Fig 3H.tif
- __MACOSX/Figure 3 source images/._Fig 3H.tif
- Figure 3 source images/Fig 3C.tif
- __MACOSX/Figure 3 source images/._Fig 3C.tif
- Figure 3 source images/Fig 3B.tif
- __MACOSX/Figure 3 source images/._Fig 3B.tif
- Figure 3 source images/Fig 3A.tif
- __MACOSX/Figure 3 source images/._Fig 3A.tif
- Figure 3 source images/Fig 3E.tif
- __MACOSX/Figure 3 source images/._Fig 3E.tif
- Figure 3 source images/Fig 3D.tif
- __MACOSX/Figure 3 source images/._Fig 3D.tif
- Figure 3 source images/Fig 3F.tif
- __MACOSX/Figure 3 source images/._Fig 3F.tif
- Figure 3 source images/Fig 3G.tif
- __MACOSX/Figure 3 source images/._Fig 3G.tif
