# Supplementary material for: Structural obstruction to full DNA replication in terminally differentiated skeletal muscle cells
Source: EMBO Rep. 2025 Aug 26;26(19):4633–55. doi: 10.1038/s44319-025-00554-x (PMC12508123; doi:10.1038/s44319-025-00554-x)
Supplement: Supplementary file 6 — Source data Fig. 4 [file 44319_2025_554_MOESM6_ESM.zip]

Archive with 2 entries (2 files):
- Figure 4C source data.xlsx
- __MACOSX/._Figure 4C source data.xlsx
