# Supplementary material for: Structural obstruction to full DNA replication in terminally differentiated skeletal muscle cells
Source: EMBO Rep. 2025 Aug 26;26(19):4633–55. doi: 10.1038/s44319-025-00554-x (PMC12508123; doi:10.1038/s44319-025-00554-x)
Supplement: Supplementary file 6 — Source data Fig. 4 [file 44319_2025_554_MOESM6_ESM.zip › Figure 4C source data.xlsx]

## Sheet: S Table 1
Figure 4C: data for CTCF, Stag 1 and Stag2 proteins from Dataset EV1
Protein group	Protein names	Genes	Protein description	TD_1_Ctrl	TD_1_NaCl	TD_2_Ctrl	TD_2_NaCl	TD_3_Ctrl	TD_3_NaCl	TD_4_Ctrl	TD_4_NaCl
Q9D3E6	STAG1_MOUSE	Stag1	Cohesin subunit SA-1	1.74425e+06	632446	986397	450253	454971	399032	753695	100263
O35638	STAG2_MOUSE	Stag2	Cohesin subunit SA-2	938139	222900	396382	337381	189467	138047	324091	313607
Q61164	CTCF_MOUSE	Ctcf	Transcriptional repressor CTCF	197569	45147.3	135676	N.A.	165253	146190	107655	N.A.
