# Supplementary material for: Structural obstruction to full DNA replication in terminally differentiated skeletal muscle cells
Source: EMBO Rep. 2025 Aug 26;26(19):4633–55. doi: 10.1038/s44319-025-00554-x (PMC12508123; doi:10.1038/s44319-025-00554-x)
Supplement: Supplementary file 7 — Source data Fig. 5 [file 44319_2025_554_MOESM7_ESM.zip › Figure 5 source data.xlsx]

## Sheet: Description
Source data for Zribi et al. Figure 5
Each sheet contains microfluorimetry intensity data from the same time point, with results from two independent experiments presented separately
Each intensity value refers to a single measured nucleus
Intensity values are expressed on an arbitrary scale

## Sheet: P 0h
	DAPI intensity
Experiment 1	15.5866
	16.2685
	13.8654
	7.44592
	9.65031
	15.7939
	9.04632
	6.76902
	13.0927
	7.83548
	9.18785
	14.7832
	8.40873
	8.30009
	10.3601
	11.3365
	12.4194
	8.38943
	7.82261
	8.30009
	6.78117
	12.8912
	20.197
	12.9012
	8.47807
	15.0605
	12.528
	7.07637
	12.8754
	8.08065
	8.32796
	10.4973
	10.571
	11.5109
	17.7946
	10.9298
	13.4387
	12.5623
	14.468
	8.08279
	14.8425
	10.3537
	8.77041
	7.81975
	9.03989
	11.7375
	14.5652
	9.31079
	11.7225
	13.5323
	8.14927
	14.6438
	14.1899
	10.7968
	14.2199
	12.7989
	8.58314
	8.20145
	8.25577
	8.70394
	11.804
	10.2193
	12.9741
	6.8505
	14.8854
	13.1313
	10.6868
	13.1656
	13.1942
	14.8875
	9.19142
	8.51524
	22.2834
	13.27
	8.71681
	7.3387
	13.3272
	14.4923
	15.9554
	22.6158
	13.1392
	8.49379
	14.4787
	8.50237
	13.6538
	13.8111
Experiment 2	9.283
	13.456
	7.076
	13.924
	9.286
	11.636
	12.604
	11.959
	10.809
	9.247
	9.341
	9.687
	7.933
	10.335
	10.793
	12.615
	9.448
	8.269
	8.517
	8.044
	8.608
	13.614
	7.465
	14.975
	11.94
	12.867
	14.923
	8.748
	9.785
	9.36
	13.49
	12.302
	8.706
	8.39
	9.77
	14.622
	8.932
	14.181
	11.24
	8.545
	9.669
	8.711
	10.181
	8.017
	13.812
	15.719
	15.557
	14.755
	17.482
	9.52
	9.565
	15.584
	10.986
	8.907
	8.039
	15.845
	8.776
	9.485
	10.074
	8.63
	11.679
	9.009
	14.479
	15.659
	12.685
	8.747
	14.995
	9.74
	15.071
	14.559
	8.516
	8.376
	10.012
	9.716
	16.18
	8.849
	14.222
	16.467
	15.609
	12.481
	11.158
	15.672
	11.104
	16.858
	8.11
	9.493
	11.08
	8.29
	11.209
	8.021
	15.068
	14.468
	16.068
	16.005
	11.053
	11.747
	12.534
	6.71
	7.344
	14.49
	9.221
	7.033
	16.513
	11.696
	11.492

## Sheet: P 1h
	DAPI intensity
Experiment 1	21.9475
	10.7311
	20.177
	7.92983
	12.4687
	13.9333
	13.3708
	15.6016
	22.8931
	23.7316
	6.63892
	19.5344
	15.1577
	16.7446
	22.1726
	14.6674
	15.711
	20.1248
	15.2585
	17.8039
	15.8053
	20.5158
	16.6681
	37.058
	17.5294
	13.3279
	15.0126
	13.864
	18.3228
	15.2071
	13.4937
	11.5667
	26.199
	17.227
	20.9868
	18.3357
	16.8275
	24.6901
	15.3321
	11.6682
	11.1442
	13.2142
	15.5065
	15.6502
	12.6896
	21.2005
	27.3498
	24.3577
	20.0533
	18.2756
	17.3693
	22.5686
	14.1892
	14.6231
	14.9583
	19.3349
	23.7302
	15.1635
	15.3579
	15.1727
	29.1482
	26.3741
	17.9197
	18.0047
	33.2296
	19.3221
	14.0184
	10.6296
	14.7918
	16.6245
	12.9798
	21.8531
	20.2556
	21.5358
	18.2663
	17.4979
	13.2264
	11.5502
	30.7872
	19.5158
	18.262
	18.2356
	26.7044
	25.4035
	9.45875
	56.7704
	15.6538
	17.3793
	20.8439
	23.3277
	21.2935
	19.7681
	17.6102
	25.1361
	33.5842
	19.5043
	15.6631
	22.6966
	22.2741
	9.81329
	24.6451
	11.4945
	14.9426
	16.3579
	19.1391
	24.6515
	24.9989
Experiment 2	17.421
	14.327
	15.802
	11.121
	10.135
	11.945
	18.523
	17.15
	16.243
	20.784
	12.962
	8.391
	9.931
	10.746
	24.874
	15.81
	11.288
	8.675
	12.291
	24.65
	16.977
	15.887
	9.765
	8.418
	15.329
	18.157
	13.641
	10.108
	14.647
	14.212
	14.229
	8.263
	13.077
	9.798
	14.585
	8.321
	16.357
	17.634
	25.964
	8.478
	12.949
	7.603
	12.723
	8.455
	20.872
	13.823
	18.825
	11.715
	16.633
	28.412
	11.79
	10.864
	28.567
	10.22
	10.08
	16.3
	19.165
	9.83
	15.47
	8.103
	17.05
	22.983
	18.497
	10.111
	9.219
	11.476
	24.993
	16.862
	12.89
	16.218
	13.482
	12.686
	14.541
	17.911
	13.613
	15.417
	14.231
	9.895
	9.003
	12.458
	14.751
	10.437
	10.389
	10.536
	16.594
	15.983
	10.138
	9.251
	26.173
	16.07
	9.169
	14.041
	16.493
	16.22
	17.955
	16.556
	18.859
	9.086
	10.138
	16.256
	7.933
	11.812
	7.772
	8.782
	19.014
	40.149
	16.313
	12.484
	8.944

## Sheet: P 2h
	DAPI intensity
Experiment 1	41.975
	30.9223
	42.2088
	25.9324
	23.0604
	31.2247
	13.5688
	11.9483
	31.6957
	15.8282
	13.2214
	21.5336
	23.4435
	29.5943
	16.1048
	21.0776
	22.9267
	45.8199
	18.6094
	32.0688
	26.1669
	7.98915
	11.5095
	28.9717
	19.1319
	15.2571
	23.5893
	46.5854
	13.4523
	32.8022
	62.3843
	25.5307
	30.3348
	45.243
	30.4763
	26.204
	19.7173
	14.1177
	10.9462
	16.0841
	46.0415
	22.029
	10.215
	31.3848
	67.1812
	23.5329
	38.7585
	27.3362
	21.2041
	27.858
	26.5421
	66.8589
	20.9632
	21.8624
	17.7696
	21.6401
	28.7801
	23.8981
	34.3054
	33.2682
	46.6648
	29.9366
	21.4629
	21.921
	18.232
	23.4864
	21.5765
	23.7773
	19.6337
	40.0659
	16.1556
	19.4007
	12.716
	25.1261
	25.981
	30.9659
	15.7146
	22.0883
	20.2098
	22.7452
	13.2493
	19.6073
Experiment 2	16.822
	15.038
	12.727
	12.256
	16.776
	14.134
	16.54
	17.711
	19.245
	23.307
	12.67
	27.939
	23.714
	17.066
	8.937
	18.657
	18.864
	14.589
	16.024
	10.415
	20.662
	13.244
	27.033
	15.29
	10.616
	13.869
	10.008
	13.027
	14.652
	15.725
	11.286
	21.647
	21.997
	18.373
	29.579
	16.447
	14.778
	14.792
	8.905
	17.231
	17.484
	23.408
	27.127
	33.359
	9.143
	11.016
	13.495
	11.62
	19.921
	15.745
	14.298
	14.38
	7.88
	18.714
	16.958
	31.996
	18.429
	10.475
	13.482
	40.211
	17.258
	20.32
	11.757
	17.187
	13.287
	12.321
	15.066
	8.85
	21.104
	18.313
	18.292
	24.749
	21.726
	34.043
	10.747
	14.24
	16.62
	12.784
	16.417
	15.137
	15.257
	18.044
	26.565
	12.524
	11.754
	21.68
	13.082
	20.591
	16.856
	20.958
	15.719
	15.993
	18.761
	22.751
	12.659
	16.915
	21.212
	19.387
	11.169

## Sheet: P 4h
	DAPI intensity
Experiment 1	29.5792
	17.0533
	22.4907
	24.2076
	19.3807
	18.6588
	18.9268
	27.8316
	39.9815
	20.6859
	19.9832
	24.1862
	23.4592
	23.2906
	14.9304
	25.5593
	27.8452
	27.8881
	8.70751
	22.3392
	45.8771
	77.0496
	20.2441
	19.6544
	19.1169
	23.6744
	19.6788
	22.8338
	38.5498
	22.5415
	19.7016
	37.3683
	22.7209
	20.9432
	23.5036
	33.3726
	26.139
	19.6981
	14.4901
	22.846
	51.7233
	36.0609
	21.0276
	25.2326
	28.0396
	23.8724
	12.8554
	33.071
	20.3028
	31.5599
	19.6687
	26.1747
	22.6001
	20.48
	20.2706
	29.3233
	26.417
	23.5993
	19.994
	31.5042
	41.2209
	26.4806
	21.0276
	23.926
	16.9197
	40.3589
	23.8259
	21.0333
	23.7409
	25.139
	25.0325
	26.8459
	19.6344
	40.9
	30.7272
	32.5656
	19.2334
	29.7637
	34.7479
	31.4105
	22.2448
	27.7601
	78.2325
	33.0052
Experiment 2	19.089
	12.057
	16.747
	17.464
	12.753
	20.588
	13.004
	21.14
	36.817
	10.767
	19.92
	31.835
	8.482
	31.382
	24.431
	22.315
	12.578
	12.605
	22.73
	21.193
	21.54
	15.295
	10.083
	19.447
	24.997
	17.01
	16.341
	16.03
	12.241
	12.06
	18.719
	20.108
	15.13
	20.052
	19.031
	12.889
	9.288
	16.423
	18.076
	19.553
	27.661
	27.358
	20.657
	18.309
	27.136
	20.654
	11.288
	30.236
	13.055
	26.546
	23.951
	18.252
	32.202
	25.552
	10.834
	14.153
	31.344
	14.146
	29.323
	19.827
	14.096
	23.2
	13.083
	14.3
	16.732
	18.609
	20.401
	19.671
	26.297
	20.844
	15.953
	18.957
	35.251
	20.177
	29.532
	13.226
	19.484
	16.852
	17.821
	10.793
	43.597
	9.417
	22.375
	32.588
	21.32
	17.616
	33.953
	28.713
	13.068
	19.665
	20.335
	31.626
	27.316
	17.946
	12.435
	9.822
	16.78
	16.403
	9.78
	15.716
	34.715
	44.22

## Sheet: P NaCl 0h
	DAPI intensity
Experiment 1	9.84688
	7.40875
	7.84477
	20.8732
	15.0805
	8.27936
	11.7782
	9.72108
	8.17857
	14.3922
	11.6624
	9.44803
	8.59744
	9.88476
	12.4716
	8.79901
	14.2085
	9.33438
	10.2093
	11.9827
	10.0199
	11.8097
	7.04063
	9.87333
	9.04918
	8.15713
	12.8147
	13.8046
	13.2557
	16.6531
	9.42015
	12.5202
	15.0984
	11.5688
	7.04993
	16.3664
	13.3307
	10.9369
	14.1806
	13.7904
	15.2185
	14.1713
	7.99916
	8.81545
	7.3194
	15.0605
	16.5551
	13.8175
	9.43874
	7.82332
	10.4602
	8.94339
	8.71752
	15.4186
	16.5194
	13.2736
	14.5516
	9.60886
	12.3579
Experiment 2	7.32
	7.229
	12.202
	7.697
	7.493
	9.649
	13.534
	8.159
	27.164
	14.735
	12.263
	7.95
	8.765
	12.592
	13.708
	15.004
	7.442
	7.455
	7.347
	9.829
	15.092
	8.262
	14.05
	11.452
	8.36
	14.703
	13.752
	12.3
	15.725
	11.112
	7.737
	13.879
	13.096
	12.564
	8.305
	19.015
	8.15
	10.656
	8.462
	7.838
	8.204
	16.168
	8.613
	13.766
	8.713
	13.739
	9.451
	17.547
	7.755
	7.954
	12.913
	14.528
	8.087
	7.639
	9.016
	7.397
	7.537
	12.484
	15.435
	7.537
	15.521
	8.036
	8.109
	13.875
	7.114
	11.329
	13.923
	13.467
	7.975
	14.787
	16.117
	13.608
	13.039
	13.592
	12.779
	14.542
	14.1
	7.603
	8.797
	7.707
	10.881
	14.987
	12.197
	9.366
	11.12
	9.154
	9.528
	14.447
	8.01
	11.791
	12.825
	11.465
	10.86
	11.547
	14.55
	8.614
	7.425
	7.488
	9.252
	11.688
	12.604
	20.789
	8.702
	12.413
	8.314
	13.9
	8.082
	11.353
	7.556
	11.973
	8.06
	7.789
	13.668
	11.04
	11.323
	8.132

## Sheet: P NaCl 1h
	DAPI intensity
Experiment 1	17.6002
	22.3671
	10.4116
	37.2475
	15.8582
	32.507
	20.7145
	13.7403
	28.6343
	21.2127
	64.5444
	30.457
	8.86834
	20.4286
	13.9319
	21.648
	32.0081
	26.2212
	22.3134
	42.1623
	15.5995
	15.1256
	21.6501
	6.75472
	32.5578
	13.6796
	12.1292
	23.5793
	12.5488
	11.626
	21.8288
	16.0484
	15.157
	12.2071
	11.007
	11.3036
	18.0669
	28.6257
	10.4695
	8.4409
	16.4272
	16.9111
	20.9868
	27.9824
	14.8175
	22.1927
	27.9981
	14.4723
	14.4422
	11.5924
	23.4978
	14.8125
	23.9224
	10.1978
	14.939
	10.1435
	21.0826
	18.2192
	23.6515
	13.6445
	14.275
	20.0654
	33.6199
	17.335
	12.6367
	39.4311
	12.2914
	8.25005
	17.2792
	18.4558
	25.2462
	12.1027
	11.7925
	11.4787
	35.2496
	24.2512
	16.2778
	18.8396
	18.2806
	16.3521
	10.3358
	15.5973
	9.79041
	10.6117
	14.0248
	18.7281
	14.3915
	22.7094
	19.267
	14.1056
	23.7931
	30.1747
	18.831
Experiment 2	9.601
	8.408
	9.206
	9.105
	9.792
	7.686
	9.682
	15.524
	8.568
	11.262
	9.648
	8.076
	10.519
	8.848
	26.119
	15.75
	14.702
	13.607
	12.037
	21.116
	11.263
	24.636
	10.963
	12.957
	8.315
	18.629
	15.57
	9.075
	13.697
	11.203
	12.709
	13
	11.913
	14.788
	7.875
	8.021
	17.217
	16.743
	16.275
	16.563
	14.847
	14.548
	14.054
	13.353
	17.539
	14.61
	12.812
	17.424
	17.042
	19.183
	13.589
	12.448
	8.48
	11.837
	8.464
	17.718
	10.671
	11.99
	17.6
	9.454
	9.26
	10.793
	16.094
	13.91
	11.866
	21.293
	8.852
	14.402
	15.17
	14.096
	13.835
	9.95
	16.039
	13.584
	15.621
	8.853
	9.923
	14.513
	15.081
	12.506
	18.79
	13.708
	18.371
	21.783
	27.619
	9.535
	13.492
	19.287
	16.039
	13.577
	15.922
	16.889
	10.151
	9.081
	9.52
	9.529
	14.409
	16.119
	15.476
	14.092

## Sheet: P NaCl 2h
	DAPI intensity
Experiment 1	21.2963
	11.9255
	12.3186
	21.9553
	22.2734
	20.2556
	24.0733
	20.9918
	19.6838
	32.1796
	24.6136
	21.6365
	10.9569
	12.9755
	9.3787
	25.8566
	15.1184
	50.4345
	28.9224
	33.9473
	67.2048
	7.22147
	13.5909
	18.8625
	12.7389
	24.525
	13.0155
	22.5743
	23.247
	20.4371
	14.3858
	14.8661
	13.8161
	43.0429
	21.7288
	69.1283
	22.9239
	17.4057
	13.5123
	12.9626
	27.1082
	20.9554
	24.4128
	13.2007
	20.6887
	19.0762
	25.1404
	36.8036
	11.6624
	17.4944
	17.2957
	9.97554
	15.603
	46.6676
	55.2972
	28.2397
	32.5928
	16.097
	17.8546
	18.1934
	27.2583
	26.0654
	20.3871
	13.4194
	20.3857
	15.8975
Experiment 2	19.379
	24.919
	21.944
	20.024
	18.805
	17.125
	10.05
	10.581
	25.573
	15.099
	23.204
	18.576
	10.034
	8.854
	16.4
	9.351
	9.613
	14.031
	16.241
	16.02
	11.331
	15.015
	8.839
	20.292
	9.794
	15.013
	12.117
	32.655
	15.639
	13.036
	9.783
	11.611
	18.522
	38.439
	16.369
	17.435
	22.984
	15.033
	22.764
	17.306
	20.58
	21.194
	17.138
	17.716
	18.605
	12.226
	16.286
	19.648
	40.6
	10.525
	16.583
	12.474
	19.007
	18.394
	18.8
	20.208
	11.657
	19.565
	14.475
	15.598
	10.821
	10.017
	16.175
	27.266
	13.998
	31.666
	26.535
	16.04
	15.504
	11.666
	35.24
	33.035
	24.88
	20.639
	18.428
	15.834
	16.389
	23.823
	11.215
	26.193
	10.323
	13.824
	24.058
	13.036
	10.603
	17.685
	15.406
	24.842
	30.495
	15.231
	12.297
	9.442
	13.318
	30.089
	24.478

## Sheet: P NaCl 4h
	DAPI intensity
Experiment 1	20.7231
	43.0429
	16.8632
	19.6587
	17.43
	49.5496
	17.8632
	17.3986
	11.7089
	16.2178
	34.0424
	24.3556
	25.55
	26.5321
	22.5136
	19.8503
	35.5849
	20.1462
	26.8852
	20.3221
	28.8566
	17.5637
	22.6808
	70.5707
	22.317
	22.3778
	20.2463
	85.5576
	14.8025
	54.8576
	26.7966
	22.8467
	40.8986
	27.8988
	23.5758
	34.81
	26.4442
	25.1033
	15.0548
	19.5122
	13.8289
	24.6887
	22.3449
	18.9797
	30.8573
	20.9125
	61.731
	23.3449
	32.7979
	51.6232
	19.6959
	22.4007
	38.687
	21.1948
	30.3176
	22.302
	20.8317
	56.2436
	27.9931
	34.5477
	55.0356
	11.1707
	22.5143
	27.3798
	22.0997
	69.1061
	27.2848
	25.2162
	16.7731
	11.1964
	14.919
	14.4815
	33.6714
	56.4223
	15.2192
	19.7038
	22.9367
	16.0048
	16.711
	22.4414
	15.7196
	19.3978
	23.3978
	26.9631
	18.8911
Experiment 2	19.578
	15.893
	20.706
	17.977
	19.721
	12.078
	14.036
	20.138
	13.707
	31.975
	10.274
	27.297
	20.469
	29.417
	32.325
	21.822
	14.521
	16.782
	17.166
	24.778
	16.497
	17.971
	14.971
	23.192
	17.916
	15.191
	26.36
	27.323
	17.088
	20.474
	12.794
	14.344
	19.294
	11.284
	12.131
	31.56
	23.694
	13.488
	22.553
	18.634
	14.241
	21.564
	19.084
	15.529
	13.97
	25.458
	14.035
	14.77
	20.715
	21.597
	37.388
	15.794
	27.006
	33.854
	16.453
	20.984
	23.452
	22.73
	10.462
	20.349
	12.307
	30.913
	36.641
	18.564
	11.071
	44.822
	17.014
	16.571
	28.059
	10.547
	17.957
	19.028
	15.638
	33.483
	17.768
	17.681
	17.872
	22.75
	17.01
	12.381
	13.23
	15.897
	13.233
	23.587
	24.927
	11.131
	24.602
	32.134
	24.778
	9.936
	28.62
	14.447
	40.632
	33.992

## Sheet: TD 0h
	DAPI intensity
Experiment 1	9.17856
	8.08851
	9.17927
	8.45091
	7.11855
	7.54313
	8.46806
	9.22716
	8.53525
	10.6646
	10.3093
	8.71609
	8.08851
	9.40586
	8.13426
	9.18928
	9.50593
	9.33867
	10.3529
	10.022
	9.23502
	8.96912
	10.2672
	9.74967
	9.95696
	16.3028
	9.54739
	8.24862
	15.3636
	8.93339
	8.94125
	8.95769
	9.08635
	9.49592
	8.63961
	10.1499
	8.74683
	10.0577
	9.13567
	9.69249
	7.77257
	10.2822
	9.5238
	9.55167
	8.79329
	9.98198
	9.19285
	9.77683
	9.45804
	9.63316
	8.66749
	8.95411
	8.73396
	8.73968
	8.39015
	10.5409
	9.73394
	9.61458
	9.38584
	9.97483
	9.3065
	9.82687
	9.81686
	9.71822
	9.38084
	10.5524
	10.8705
	10.1993
	9.8576
	9.95839
	9.08135
	8.48664
	14.8239
	9.20858
	9.11208
	11.0327
	10.2107
	9.59599
	9.9734
	10.6746
	8.6003
	8.80758
	8.0735
	16.3421
	8.39944
	7.00775
	8.37728
	9.74395
	8.36728
	8.69107
	8.42446
Experiment 2	9.098
	8.301
	13.284
	8.712
	16.008
	14.054
	8.342
	9.049
	9.395
	8.271
	8.125
	5.445
	10.079
	8.078
	7.841
	6.859
	8.336
	8.518
	10.008
	10.224
	9.329
	8.761
	8.516
	8.345
	7.866
	8.101
	8.123
	18.311
	9.004
	9.262
	8.157
	9.015
	12.566
	7.582
	8.557
	8.959
	9.963
	7.628
	8.055
	8.97
	8.432
	8.538
	8.602
	8.246
	15.231
	16.357
	12.957
	8.507
	8.92
	8.999
	8.816
	16.5
	8.282
	7.849
	10.078
	10.261
	6.913
	8.001
	8.412
	8.394
	7.59
	14.575
	9.135
	15.111
	8.854
	9.13
	9.232
	8.84
	9.757
	8.366
	7.72
	16.404
	9.177
	8.149
	9.477
	9.532
	8.371
	15.29
	7.8
	8.92
	8.793
	9.737
	8.378
	8.895
	8.744
	8.812
	8.276
	8.845
	10.003
	10.308
	9.27
	8.8
	8.29
	8.36
	10.241
	8.83
	9.406
	10.634
	9.471
	8.536
	8.614
	6.82
	9.415
	10.702
	12.499
	9.577
	9.105
	9.296
	7.559
	9.396
	9.59
	10.465
	9.628

[truncated: 7 more sheets: TD 1h, TD 2h, TD 4h, TD NaCl 0h, TD NaCl 1h, TD NaCl 2h, TD NaCl 4h]
